# Supplementary material for: Prevotella copri is associated with carboplatin-induced gut toxicity
Source: Cell Death Dis. 2019 Sep 26;10(10):714. doi: 10.1038/s41419-019-1963-9 (PMC6763498; doi:10.1038/s41419-019-1963-9)
Supplement: Supplementary file 5 — supplementary table 1 [file 41419_2019_1963_MOESM5_ESM.xlsx]

## Sheet: Sheet1
Supplementary table 1. The list of abundance of OTUs.
Group	Con day 0										Con day 7										Car day 0										Car day 7								tax
Otu00001	0.179251	0.114813	0.198213	0.191023	0.159632	0.322189	0.24666	0.154347	0.262719	0.134478	0.133208	0.052326	0.0722629	0.0425276	0.0619429	0.0471319	0.0402595	0.0676813	0.0707433	0.0392842	0.165892	0.192202	0.196965	0.306675	0.226905	0.217946	0.227063	0.154506	0.124589	0.150854	0.0432761	0.0444102	0.0364263	0.0623738	0.0751888	0.0454989	0.0259022	0.0353376	Bacteria(100);Firmicutes(100);Bacilli(100);Lactobacillales(100);Lactobacillaceae(100);Lactobacillus(100);
Otu00002	0.114518	0.0757559	0.0563406	0.141917	0.231259	0.0491052	0.045703	0.0289188	0.0289188	0.0334324	0.095035	0.135272	0.134138	0.0408492	0.0520765	0.0529837	0.0635986	0.0517136	0.0437524	0.0439792	0.0756425	0.077525	0.0539137	0.0317766	0.0637574	0.0579963	0.0674998	0.0375604	0.058586	0.0968722	0.0234526	0.217447	0.0417791	0.115244	0.0778879	0.0237021	0.0559323	0.081086	Bacteria(100);Bacteroidetes(100);Bacteroidia(100);Bacteroidales(100);Bacteroidales_unclassified(100);Bacteroidales_unclassified(100);
Otu00003	0.097031	0.102679	0.0482887	0.0474948	0.0501486	0.0926989	0.0699267	0.220985	0.258318	0.361496	0.071333	0.119327	0.038445	0.0460205	0.127719	0.0399193	0.0547982	0.108485	0.0313684	0.0266733	0.0217061	0.0248815	0.0249042	0.0210483	0.0391027	0.0526889	0.0426637	0.031391	0.0402822	0.0566808	0.0805643	0.0908617	0.0959423	0.0280796	0.0342716	0.0262877	0.0408719	0.031255	Bacteria(100);Firmicutes(100);Bacilli(100);Lactobacillales(100);Lactobacillaceae(100);Lactobacillus(100);
Otu00004	0.0397378	0.0621243	0.0573159	0.033886	0.0115448	0.06158	0.0331148	0.0515775	0.0433895	0.0429586	0.051396	0.0414162	0.0414843	0.0621697	0.048765	0.100206	0.0537322	0.197872	0.0815623	0.0609903	0.0463608	0.0495135	0.0704711	0.0603098	0.045703	0.0590397	0.0291002	0.0715144	0.0692463	0.0118851	0.0151739	0.0218422	0.0183039	0.0177142	0.0160584	0.0194833	0.0139717	0.0124067	Bacteria(100);Bacteroidetes(100);Bacteroidia(100);Bacteroidales(100);Porphyromonadaceae(100);Porphyromonadaceae_unclassified(100);
Otu00005	0.00671369	0.0124748	0.0334551	0.00601057	0.0312096	0.00900451	0.0065776	0.0134954	0.0180544	0.00176915	0.0266506	0.0266733	0.0571571	0.0163986	0.0159904	0.0100932	0.0093901	0.0987775	0.133094	0.00737145	0.0598108	0.0122026	0.0447731	0.0455669	0.0140398	0.0373336	0.0543446	0.0561591	0.0100252	0.0793622	0.0709701	0.0527116	0.0401687	0.143709	0.0504207	0.0216381	0.0348613	0.052394	Bacteria(100);Actinobacteria(100);Actinobacteria(100);Bifidobacteriales(100);Bifidobacteriaceae(100);Bifidobacterium(100);
Otu00006	0.0393749	0.0191431	0.0493547	0.0448638	0.0305972	0.0534827	0.0433895	0.110436	0.0612851	0.0292817	0.049763	0.0172152	0.022137	0.0149244	0.0171245	0.0149244	0.0134954	0.0341582	0.0110685	0.00412801	0.0429586	0.0228628	0.0562499	0.0942412	0.0404636	0.0366305	0.0731021	0.0766858	0.0769126	0.103835	0.0166255	0.0205267	0.014312	0.0206401	0.0268548	0.0216381	0.0226587	0.0149017	Bacteria(100);Firmicutes(100);Bacilli(100);Lactobacillales(100);Lactobacillaceae(100);Lactobacillus(100);
Otu00007	0.0322756	0.0272177	0.031323	0.0392615	0.0337046	0.0276033	0.0264238	0.0529837	0.0305518	0.0141078	0.0670462	0.0163306	0.0411214	0.0229082	0.0383996	0.0156275	0.0144934	0.0286239	0.028692	0.014312	0.0215473	0.0261516	0.0247454	0.0301436	0.0269682	0.0335911	0.0462474	0.0230897	0.045703	0.0223185	0.0141305	0.0167389	0.0156728	0.0130645	0.0194833	0.0216381	0.00764363	0.0176234	Bacteria(100);Firmicutes(100);Erysipelotrichia(100);Erysipelotrichales(100);Erysipelotrichaceae(100);Turicibacter(100);
Otu00008	0.0193699	0.0188029	0.0104334	0.0208896	0.000929937	0.00884574	0.0206401	0.00399193	0.00469505	0.00616934	0.0155821	0.00918596	0.0355417	0.0783642	0.0207308	0.0190524	0.0201638	0.00866429	0.0158089	0.0618975	0.0171698	0.0336138	0.0139717	0.00923133	0.0236567	0.0173966	0.0102747	0.03595	0.0136996	0.00376511	0.00598789	0.00907256	0.0117263	0.00986641	0.00929937	0.0141305	0.0185534	0.0178049	Bacteria(100);Firmicutes(100);Clostridia(100);Clostridiales(100);Lachnospiraceae(100);Lachnospiraceae_unclassified(100);
Otu00009	0.00843748	0.0302797	0.009753	0.0193245	0.00444555	0.024201	0.0185534	0.0157182	0.0203452	0.00474041	0.0368573	0.0207988	0.00932205	0.0111592	0.0139264	0.0154007	0.0240876	0.00773436	0.0118624	0.00916328	0.0132913	0.0200957	0.0238608	0.0244505	0.0227948	0.0255166	0.0301889	0.038014	0.00961691	0.0152873	0.0213659	0.00694051	0.0235887	0.0142439	0.0201864	0.0160584	0.0130872	0.033954	Bacteria(100);Firmicutes(100);Clostridia(100);Clostridiales(100);Clostridiales_unclassified(100);Clostridiales_unclassified(100);
Otu00010	0.0188936	0.0254485	0.0304611	0.0211844	0.017011	0.0186441	0.0151285	0.0166935	0.00748486	0.0155368	0.0174193	0.0213886	0.0129284	0.0200957	0.00977568	0.019574	0.0112953	0.0159677	0.0206628	0.00982104	0.0290775	0.0207081	0.0222278	0.0170564	0.0210483	0.0349293	0.0103427	0.0327746	0.0295539	0.0135635	0.00424142	0.00895915	0.0074395	0.00789313	0.00424142	0.00859625	0.00902719	0.0104788	Bacteria(100);Bacteroidetes(100);Bacteroidia(100);Bacteroidales(100);Porphyromonadaceae(100);Barnesiella(99);
Otu00011	0.00297126	0.00322076	0.000476309	0.0142666	0	0.00374243	0.0331829	0.00127016	0.00215473	0.00167842	0.00172379	0.00315271	0.00322076	0.00848284	0.00889111	0.0115902	0.0126109	0.00104334	0.0029259	0.00428678	0.00571571	0.00671369	0.00269909	0.0061013	0.0173059	0.00145161	0.00861893	0.00973032	0.00161038	0.00131552	0.00979836	0.0065776	0.0511465	0.0188256	0.0364717	0.12164	0.20606	0.0425049	Bacteria(100);Firmicutes(100);Clostridia(100);Clostridiales(100);Lachnospiraceae(100);Lachnospiraceae_unclassified(100);
Otu00012	0.00855089	0.0039012	0.0214566	0.011749	0.0116809	0.0116129	0.0108871	0.00165574	0.00276713	0.00249495	0.00734877	0.0760054	0.00476309	0.00650956	0.00535281	0.00396924	0.00612398	0.00249495	0.00650956	0.00247227	0.00954887	0.0104108	0.00712196	0.00483114	0.00904988	0.00498991	0.0124067	0.00850552	0.00734877	0.0579963	0.0655694	0.0262424	0.0413255	0.0162399	0.0335458	0.046769	0.0150831	0.0318447	Bacteria(100);Bacteroidetes(100);Bacteroidia(100);Bacteroidales(100);Prevotellaceae(100);Prevotella(100);
Otu00013	0.0188482	0.0340448	0.0281703	0.0189616	0.0280569	0.0121345	0.0162626	0.0146522	0.00669101	0.0182812	0.0142893	0.0192792	0.0204813	0.0128377	0.0117263	0.0223639	0.0143346	0.0191204	0.0198235	0.0132686	0.0197101	0.0158089	0.0205267	0.0134047	0.0152646	0.0172379	0.0148563	0.0194153	0.0181678	0.0141305	0.00503527	0.00564767	0.00508063	0.00719	0.00453628	0.00496723	0.00446823	0.00501259	Bacteria(100);Bacteroidetes(100);Bacteroidia(100);Bacteroidales(100);Porphyromonadaceae(100);Porphyromonadaceae_unclassified(100);
Otu00014	0.0105468	0.0174193	0.0154914	0.0124748	0.0233165	0.0129964	0.00966227	0.0112273	0.00562499	0.0115448	0.00832407	0.0121799	0.0160584	0.00911792	0.00859625	0.00830139	0.00721268	0.00821066	0.012883	0.00614666	0.00850552	0.00846016	0.012316	0.00564767	0.00870966	0.00807458	0.0101613	0.00832407	0.0146522	0.00943546	0.0141078	0.0264692	0.0293951	0.0133593	0.0126562	0.013813	0.0207081	0.00866429	Bacteria(100);Bacteroidetes(100);Bacteroidia(100);Bacteroidales(100);Porphyromonadaceae(100);Porphyromonadaceae_unclassified(100);
Otu00015	0.0105015	0.0164894	0.0222731	0.0108644	0.00578376	0.0163986	0.0165801	0.00263104	0.00467237	0.0029259	0.00190524	0.00508063	0.00254032	0.00281249	0.00210937	0.00703123	0.00530745	0.00145161	0.0153326	0.00383316	0.0115448	0.00725805	0.0162852	0.00966227	0.00503527	0.00233618	0.0035383	0.00916328	0.0062147	0.0105015	0.015446	0.00843748	0.0158997	0.0269001	0.0537322	0.0555467	0.0158543	0.0594026	Bacteria(100);Bacteroidetes(100);Bacteroidia(100);Bacteroidales(100);Porphyromonadaceae(100);Porphyromonadaceae_unclassified(100);
Otu00016	0.0184627	0.0100479	9.07256e-05	0.00802921	4.53628e-05	0.002563	0.00569303	0.00533013	0.00798385	0.00825603	0.0102066	0.0164667	0.0068271	0.0115221	0.0562499	0.0363129	0.0850552	0.00902719	0.020504	0.0679308	0.009753	0.025698	0.00900451	0.00868697	0.021071	0.00900451	0.00485382	0.00771167	0.0200277	0.00136088	0.0150151	0.00591984	0.00678174	0.00979836	0.00480846	0.009753	0.00612398	0.00557962	Bacteria(100);Firmicutes(100);Clostridia(100);Clostridiales(100);Lachnospiraceae(100);Lachnospiraceae_unclassified(100);
Otu00017	0.0117943	0.0162399	0.00453628	0.00993445	0.0184853	0.0104788	0.0075529	0.0181451	0.00596521	0.0136315	0.0056023	0.0075529	0.00784776	0.00449092	0.00612398	0.00635079	0.00687246	0.0195287	0.0115902	0.00832407	0.00587448	0.00535281	0.00626006	0.00591984	0.00680442	0.00932205	0.00737145	0.00528476	0.00954887	0.00408265	0.00433215	0.00991177	0.0286239	0.00927669	0.0103427	0.00737145	0.00569303	0.00664565	Bacteria(100);Bacteroidetes(100);Bacteroidia(100);Bacteroidales(100);Porphyromonadaceae(100);Porphyromonadaceae_unclassified(100);
Otu00018	0.0188029	0.0146975	0.0211391	0.0152646	0.0114995	0.0119985	0.00766631	0.00648688	0.00567035	0.0058518	0.00664565	0.0110685	0.00929937	0.00766631	0.00474041	0.0064642	0.00367439	0.00383316	0.0124748	0.00555694	0.0173966	0.0144707	0.0119077	0.00485382	0.00866429	0.00519404	0.00977568	0.0167389	0.0141986	0.00768899	0.00553426	0.00725805	0.0132913	0.00782508	0.0178049	0.0117943	0.010819	0.00920865	Bacteria(100);Bacteroidetes(100);Bacteroidia(100);Bacteroidales(100);Porphyromonadaceae(100);Porphyromonadaceae_unclassified(100);
Otu00019	0.0103881	0.00771167	0.0156048	0.0158316	0.0192111	0.0146295	0.0119077	0.0127696	0.0204586	0.00664565	0.0174647	0.00784776	0.010819	0.00832407	0.0107737	0.00875502	0.00533013	0.00653224	0.0106829	0.00827871	0.0144027	0.0124748	0.0151512	0.0103654	0.0136542	0.0095035	0.0136315	0.012384	0.0132233	0.0105695	0.00725805	0.00868697	0.00918596	0.0105242	0.00966227	0.00669101	0.0109098	0.00866429	Bacteria(100);Firmicutes(100);Bacilli(100);Lactobacillales(100);Lactobacillaceae(100);Lactobacillus(100);
Otu00020	0.0238155	0.0262651	0.0183492	0.0127016	0.0331602	0.00796117	0.0234072	0.00757559	0.012248	0.0198916	0.00846016	0.0165121	0.00719	0.00920865	0.00498991	0.00632811	0.00496723	0.00419606	0.00945814	0.0065776	0.0540271	0.0142893	0.0139491	0.00519404	0.0156048	0.0118397	0.0113634	0.00818798	0.0353149	0.0420286	0.00489918	0.00612398	0.00278981	0.00614666	0.00331148	0.00297126	0.0019506	0.0095035	Bacteria(100);Bacteroidetes(100);Bacteroidia(100);Bacteroidales(100);Prevotellaceae(100);Alloprevotella(100);
Otu00021	0.0078024	0.00680442	0.0119304	0.00694051	0.0110232	0.0045136	0.00793849	0.00449092	0.00483114	0.00322076	0.00714464	0.0114541	0.0121345	0.0124974	0.0065776	0.00925401	0.00580644	0.00619202	0.00691783	0.00303931	0.010751	0.00973032	0.00800653	0.00485382	0.00891379	0.00753022	0.0052394	0.0146522	0.0100252	0.0175781	0.00403729	0.0206174	0.00857357	0.010252	0.00460432	0.00410533	0.00562499	0.00514868	Bacteria(100);Bacteroidetes(100);Bacteroidia(100);Bacteroidales(100);Porphyromonadaceae(100);Porphyromonadaceae_unclassified(100);
Otu00022	0.0130191	0.0198916	0.00997981	0.011817	0.0064642	0.00916328	0.014811	0.00800653	0.00555694	0.0105015	0.0104334	0.0129964	0.0133367	0.00700855	0.00918596	0.00787044	0.00750754	0.0166935	0.00954887	0.0056023	0.0105695	0.0118624	0.0113634	0.0115902	0.0153326	0.0131779	0.0111592	0.0101159	0.0129964	0.0109098	0.0064642	6.80442e-05	0.0058518	0.0121572	0.00571571	0.00453628	0.0114995	0.014947	Bacteria(100);Bacteroidetes(100);Bacteroidia(100);Bacteroidales(100);Porphyromonadaceae(100);Porphyromonadaceae_unclassified(100);
Otu00023	0.00224546	0.00185987	0.000249495	0.0009753	0.000204133	0.00201864	0.00306199	0.00313003	0.00276713	0.00576107	0.00698587	0.0061013	0.00521672	0.00417338	0.0036517	0.00689514	0.0031754	0.00943546	0.0221144	0.00739413	0.00734877	0.00371975	0.00687246	0.00678174	0.00628275	0.00827871	0.00732609	0.0110912	0.00399193	0.0197101	0.0277847	0.0179863	0.0108644	0.0643471	0.0074395	0.00825603	0.01125	0.0149924	Bacteria(100);Firmicutes(100);Erysipelotrichia(100);Erysipelotrichales(100);Erysipelotrichaceae(100);Erysipelotrichaceae_unclassified(100);
Otu00024	0.0017011	0.000884574	0.00360634	0.00333416	0.000362902	0.00269909	0.00349293	0.000521672	0.000589716	0.000725805	0.000635079	0.00204133	0.0061013	0.00129284	0.00161038	0.00106603	0.00129284	0.000340221	0.0022001	0.000703123	0.00104334	0.00224546	0.00537549	0.00669101	0.00192792	0.00102066	0.0056023	0.000907256	0.00120211	0.00031754	0.0347933	0.00501259	0.0384223	0.0174193	0.0425503	0.0666606	0.0196648	0.0153326	Bacteria(100);Firmicutes(100);Clostridia(100);Clostridiales(100);Lachnospiraceae(100);Lachnospiraceae_unclassified(100);
Otu00025	0.00777972	0.00768899	0.00412801	0.0087777	0.00111139	0.00446823	0.0156275	0.00242691	0.00369707	0.00385584	0.0109551	0.0075529	0.0123387	0.017941	0.0180317	0.012815	0.020504	0.00288054	0.00444555	0.00900451	0.00669101	0.0175781	0.00607861	0.00496723	0.0149244	0.00694051	0.00757559	0.00741682	0.00846016	0.00136088	0.00818798	0.0029259	0.00925401	0.00544353	0.0122706	0.00753022	0.0139264	0.0150378	Bacteria(100);Firmicutes(100);Clostridia(100);Clostridiales(100);Lachnospiraceae(100);Lachnospiraceae_unclassified(100);
Otu00026	0.00700855	0.00691783	0.00254032	0.00623738	0.00605593	0.00728073	0.00918596	0.0140625	0.00578376	0.0254032	0.00417338	0.00603325	0.00578376	0.00902719	0.0070766	0.0112953	0.00678174	0.01751	0.0119531	0.00957155	0.0087777	0.00596521	0.00846016	0.00483114	0.00526208	0.00455896	0.00371975	0.00587448	0.0120665	0.00242691	0.00342489	0.00564767	0.00347025	0.00966227	0.00349293	0.00197328	0.00290322	0.0078024	Bacteria(100);Bacteroidetes(100);Bacteroidia(100);Bacteroidales(100);Porphyromonadaceae(100);Porphyromonadaceae_unclassified(100);
Otu00027	0.00687246	0.00764363	0.00732609	0.00694051	0.00619202	0.00703123	0.00675906	0.00569303	0.00412801	0.00764363	0.00614666	0.00526208	0.0100479	0.0114995	0.00941278	0.0126789	0.00900451	0.015378	0.0172605	0.0124067	0.0100479	0.0075529	0.0107963	0.00675906	0.00653224	0.00480846	0.0042641	0.00728073	0.0133367	0.00412801	0.00430946	0.00582912	0.0035383	0.00605593	0.00283517	0.00297126	0.00297126	0.00308467	Bacteria(100);Bacteroidetes(100);Bacteroidia(100);Bacteroidales(100);Porphyromonadaceae(100);Porphyromonadaceae_unclassified(100);
Otu00028	0.00934473	0.0179863	0.00662297	0.0142439	0.00303931	0.00732609	0.0026764	0.00235887	0.00120211	0.00149697	0.0048765	0.0146975	0.0282157	0.0298034	0.0159677	0.0189163	0.00741682	0.00544353	0.00489918	0.00480846	0.00503527	0.00485382	0.00748486	0.00360634	0.0229763	0.00823335	0.00408265	0.00242691	0.00358366	0.000385584	0.00394656	0.00269909	0.00576107	0.00272177	0.00973032	0.00276713	0.00741682	0.00471773	Bacteria(100);Firmicutes(100);Clostridia(100);Clostridiales(100);Lachnospiraceae(100);Lachnospiraceae_unclassified(100);
Otu00029	0.00201864	0.00628275	0.00181451	0.00501259	0.000181451	0.00129284	0.00569303	0.000907256	0.00294858	0.00138357	0.00313003	0.0113407	0.0104334	0.0129964	0.00691783	0.0174874	0.0148563	0.0031754	0.00997981	0.00571571	0.00666833	0.00424142	0.00281249	0.00310735	0.00870966	0.00571571	0.00430946	0.00322076	0.00498991	0.00315271	0.00766631	0.00276713	0.00864161	0.00476309	0.0080519	0.00582912	0.0230216	0.0070766	Bacteria(100);Firmicutes(100);Clostridia(100);Clostridiales(100);Lachnospiraceae(100);Lachnospiraceae_unclassified(100);
Otu00030	0.00705391	0.00970764	0.00254032	0.00505795	0.00210937	0.0041507	0.00367439	0.0170564	0.0105015	0.0115221	0.00460432	0.00408265	0.00530745	0.0084148	0.0087777	0.0514187	0.0196875	0.00408265	0.00764363	0.0173286	0.00635079	0.0124748	0.00680442	0.0054889	0.00662297	0.0085282	0.00442287	0.0056023	0.00580644	0.00235887	0.00378779	0.0031754	0.00385584	0.00421874	0.00167842	0.00254032	0.00322076	0.00201864	Bacteria(100);Bacteroidetes(100);Bacteroidia(100);Bacteroidales(100);Rikenellaceae(100);Alistipes(100);
Otu00031	0.00911792	0.00700855	0.00498991	0.00630543	0.0132686	0.00489918	0.00573839	0.0120438	0.00562499	0.0189616	0.00671369	0.00576107	0.00689514	0.00687246	0.00573839	0.00977568	0.00594253	0.0137222	0.016875	0.00789313	0.00988909	0.00741682	0.00789313	0.00644152	0.00694051	0.0032888	0.00378779	0.00455896	0.0137222	0.00469505	0.00263104	0.0045136	0.00190524	0.00392388	0.00217741	0.00249495	0.00242691	0.002563	Bacteria(100);Bacteroidetes(100);Bacteroidia(100);Bacteroidales(100);Porphyromonadaceae(100);Porphyromonadaceae_unclassified(100);
Otu00032	0.00739413	0.00798385	0.00483114	0.00580644	0.00204133	0.00539817	0.00288054	0.00587448	0.0032888	0.00297126	0.00607861	0.00514868	0.00648688	0.0061013	0.00650956	0.00571571	0.00694051	0.0091406	0.00977568	0.004627	0.00635079	0.00632811	0.00591984	0.00392388	0.0061013	0.00821066	0.00455896	0.0061013	0.0117263	0.009753	0.00285786	0.00471773	0.00734877	0.0102066	0.0120438	0.00709928	0.00757559	0.00728073	Bacteria(100);Bacteroidetes(100);Bacteroidia(100);Bacteroidales(100);Porphyromonadaceae(100);Porphyromonadaceae_unclassified(100);
Otu00033	0.00081653	0.00176915	0.00263104	0.0013382	0	0.00185987	0.00081653	0.000635079	0.00222278	0.000294858	0.0048765	0.00464969	0.00435483	0.00603325	0.00474041	0.00467237	0.00505795	0.00326612	0.00156502	0.00446823	0.005126	0.00521672	0.00619202	0.00553426	0.0045136	0.00705391	0.00533013	0.00542085	0.00333416	0.00934473	0.00814262	0.00619202	0.0124521	0.0212525	0.00902719	0.00694051	0.014811	0.0141305	Bacteria(100);Firmicutes(100);Clostridia(100);Clostridiales(100);Clostridiales_unclassified(100);Clostridiales_unclassified(100);
Otu00034	0.00301663	0.00455896	0.00430946	0.00326612	0.0131325	0.00417338	0.00496723	0.00700855	0.00392388	0.00274445	0.00635079	0.00401461	0.00703123	0.00276713	0.00247227	0.00494454	0.00197328	0.0356325	0.0168296	0.00535281	0.0105695	0.00313003	0.00691783	0.00494454	0.00437751	0.0031754	0.00337953	0.00601057	0.00244959	0.00199596	0.00283517	0.00546622	0.00283517	0.00347025	0.00201864	0.00163306	0.00149697	0.00167842	Bacteria(100);Firmicutes(100);Erysipelotrichia(100);Erysipelotrichales(100);Erysipelotrichaceae(100);Erysipelotrichaceae_unclassified(100);
Otu00035	0.00424142	0.00335685	0.00308467	0.00408265	0.00362902	0.00535281	0.00440019	0.00167842	0.00113407	0.00149697	0.00306199	0.0036517	0.00204133	0.00111139	0.00149697	0.00172379	0.00185987	0.00163306	0.00179183	0.00081653	0.00210937	0.00179183	0.00288054	0.00242691	0.00145161	0.00161038	0.00290322	0.00197328	0.00183719	0.00283517	0.00288054	0.00405997	0.0272177	0.0153099	0.0290549	0.0164894	0.00836943	0.00945814	Bacteria(100);Bacteroidetes(100);Bacteroidia(100);Bacteroidales(100);Porphyromonadaceae(100);Porphyromonadaceae_unclassified(100);
Otu00036	0.00376511	0.00485382	0.00535281	0.0042641	0.00458164	0.00210937	0.00197328	0.00120211	0.00108871	0.00108871	0.00254032	0.00453628	0.00430946	0.0022001	0.0012248	0.0012248	0.00165574	0.00217741	0.00347025	0.00244959	0.00655492	0.00469505	0.00807458	0.00671369	0.00458164	0.00977568	0.0048765	0.00483114	0.00362902	0.00539817	0.0118624	0.0114087	0.00533013	0.0106603	0.0106829	0.00886843	0.00784776	0.00855089	Bacteria(100);Proteobacteria(100);Betaproteobacteria(100);Burkholderiales(100);Sutterellaceae(100);Parasutterella(100);
Otu00037	0.00421874	0.00918596	0.00145161	0.00526208	0.000453628	0.00709928	0.00650956	0.00369707	0.00929937	0.00396924	0.01032	0.00530745	0.00392388	0.00784776	0.00342489	0.00542085	0.0087777	0.00446823	0.00455896	0.00501259	0.00476309	0.00430946	0.00514868	0.00814262	0.00528476	0.00684978	0.0136542	0.0085282	0.00335685	0.00290322	0.0121119	0.00249495	0.014312	0.00412801	0.00818798	0.00433215	0.00489918	0.00789313	Bacteria(100);Firmicutes(100);Clostridia(100);Clostridiales(100);Clostridiales_unclassified(100);Clostridiales_unclassified(100);
Otu00038	0.00222278	0.00199596	0.00417338	0.00197328	0.000907256	0.00190524	0.00201864	0.00199596	0.0017011	0.00156502	0.00533013	0.00748486	0.00723536	0.0104334	0.00428678	0.00435483	0.00324344	0.00374243	0.00846016	0.00410533	0.00907256	0.0052394	0.00662297	0.00687246	0.00952619	0.00421874	0.00440019	0.00918596	0.0100479	0.00340221	0.00326612	0.00626006	0.00503527	0.0039012	0.00444555	0.00551158	0.00360634	0.00367439	Bacteria(100);Bacteroidetes(100);Bacteroidia(100);Bacteroidales(100);Porphyromonadaceae(99);Porphyromonadaceae_unclassified(99);
Otu00039	0.00601057	0.00773436	0.00675906	0.00478577	0.00689514	0.00519404	0.00217741	0.00190524	0.00102066	0.00124748	0.0036517	0.0130191	0.00979836	0.00235887	0.00440019	0.00154233	0.0015877	0.00115675	0.00154233	0.000952619	0.00303931	0.00278981	0.00435483	0.00598789	0.00306199	0.0019506	0.00641883	0.00533013	0.00358366	0.0102066	0.00664565	0.00247227	0.00283517	0.00889111	0.00653224	0.00474041	0.0115221	0.0129057	Bacteria(100);Bacteroidetes(100);Bacteroidia(100);Bacteroidales(100);Porphyromonadaceae(100);Porphyromonadaceae_unclassified(100);
Otu00040	0.00449092	0.00440019	0.00923133	0.00315271	0.00537549	0.0019506	0.00199596	0.0029259	0.0019506	0.00301663	0.00387852	0.00952619	0.00644152	0.00843748	0.00310735	0.00272177	0.00235887	0.00233618	0.00557962	0.00283517	0.00662297	0.00440019	0.00369707	0.00260836	0.00616934	0.0031754	0.0041507	0.00562499	0.00709928	0.00696319	0.00367439	0.00535281	0.00247227	0.00383316	0.00226814	0.00251763	0.00183719	0.00331148	Bacteria(100);Bacteroidetes(100);Bacteroidetes_unclassified(100);Bacteroidetes_unclassified(100);Bacteroidetes_unclassified(100);Bacteroidetes_unclassified(100);
Otu00041	0.00120211	0.00387852	0.00142893	0.004627	0.000362902	0.00138357	0.00145161	0.000612398	0.00174647	0.000725805	0.00131552	0.00260836	0.00224546	0.00564767	0.00344757	0.00213205	0.00224546	0.000884574	0.00567035	0.0013382	0.00201864	0.0013382	0.00322076	0.00315271	0.00165574	0.00272177	0.0026764	0.00190524	0.00217741	0.00172379	0.00662297	0.00313003	0.0181224	0.00732609	0.00850552	0.0310735	0.0212525	0.00836943	Bacteria(100);Firmicutes(100);Clostridia(100);Clostridiales(100);Lachnospiraceae(100);Lachnospiraceae_unclassified(100);
Otu00042	0.0017011	0.0015877	0.000907256	0.00188256	0.00127016	0.00265372	0.00265372	0.000612398	0.000408265	0.000839212	0.000430946	0.000793849	0.000544353	0.000521672	0.000294858	0.000793849	0.00138357	0.000272177	0.00108871	0.000340221	0.000612398	0.000861893	0.000997981	0.00147429	0.00081653	0.0015877	0.000839212	0.000839212	0.0009753	0.00127016	0.00576107	0.0120892	0.0208669	0.00492186	0.0176461	0.00766631	0.00369707	0.00288054	Bacteria(100);Bacteroidetes(100);Bacteroidia(100);Bacteroidales(100);Porphyromonadaceae(100);Parabacteroides(100);
Otu00043	0.00653224	0.00616934	0.00719	0.00480846	0.00244959	0.00247227	0.00362902	0.00161038	0.00120211	0.00197328	0.00224546	0.0035383	0.0112046	0.00190524	0.00240423	0.00229082	0.00244959	0.0015877	0.00242691	0.00147429	0.00342489	0.00367439	0.00580644	0.00703123	0.0045136	0.00349293	0.00444555	0.00358366	0.00310735	0.00396924	0.00179183	0.00265372	0.00233618	0.00753022	0.00387852	0.0019506	0.00467237	0.0206854	Bacteria(100);Bacteroidetes(100);Bacteroidia(100);Bacteroidales(100);Porphyromonadaceae(100);Porphyromonadaceae_unclassified(100);
Otu00044	0.00185987	0.00138357	0.000181451	0.00204133	6.80442e-05	0.000839212	0.00301663	0.000362902	0.000748486	0.000861893	0.00254032	0.00401461	0.00655492	0.00982104	0.0144934	0.00653224	0.0212071	0.00111139	0.00288054	0.00653224	0.00269909	0.00553426	0.00181451	0.00238155	0.00226814	0.00224546	0.00412801	0.00360634	0.00265372	0.00111139	0.00319808	0.00197328	0.00242691	0.00185987	0.00392388	0.00222278	0.00242691	0.0036517	Bacteria(100);Firmicutes(100);Clostridia(100);Clostridiales(100);Lachnospiraceae(100);Lachnospiraceae_unclassified(100);
Otu00045	0.00383316	0.00435483	0.00433215	0.00412801	0.00753022	0.00421874	0.00303931	0.00149697	0.000861893	0.00156502	0.0029259	0.00598789	0.00403729	0.00192792	0.0022001	0.00163306	0.0026764	0.0013382	0.00206401	0.00174647	0.00210937	0.00269909	0.0026764	0.0022001	0.00251763	0.00235887	0.00324344	0.00322076	0.00274445	0.00587448	0.002563	0.00278981	0.00362902	0.00324344	0.005126	0.0019506	0.0105922	0.0171698	Bacteria(100);Bacteroidetes(100);Bacteroidia(100);Bacteroidales(100);Porphyromonadaceae(100);Porphyromonadaceae_unclassified(100);
Otu00046	0.002563	0.00383316	0.0009753	0.00208669	0.00065776	0.00580644	0.00483114	0.0128377	0.00675906	0.0227268	0.0039012	0.002563	0.00362902	0.00730341	0.00537549	0.004627	0.00392388	0.0039012	0.002563	0.00458164	0.00374243	0.00260836	0.00235887	0.000997981	0.00154233	0.000952619	0.0009753	0.00208669	0.0029259	0.000635079	0.00102066	0.00161038	0.000907256	0.000884574	0.000635079	0.000997981	0.000997981	0.000725805	Bacteria(100);Bacteroidetes(100);Bacteroidia(100);Bacteroidales(100);Porphyromonadaceae(100);Porphyromonadaceae_unclassified(100);
Otu00047	0.00242691	0.00283517	0.00369707	0.00201864	0.00185987	0.00258568	0.00192792	0.00313003	0.00154233	0.00165574	0.00263104	0.00578376	0.00530745	0.00383316	0.00188256	0.0039012	0.00156502	0.00224546	0.00294858	0.00204133	0.00376511	0.0026764	0.00240423	0.00117943	0.00251763	0.00226814	0.00192792	0.00258568	0.00412801	0.00240423	0.00179183	0.00603325	0.00392388	0.00333416	0.00601057	0.00362902	0.002563	0.00771167	Bacteria(100);Bacteroidetes(100);Bacteroidia(100);Bacteroidales(100);Porphyromonadaceae(100);Porphyromonadaceae_unclassified(100);
Otu00048	0.00333416	0.00349293	0.0022001	0.00274445	0.00306199	0.00235887	0.00251763	0.00480846	0.00124748	0.00249495	0.00208669	0.00183719	0.00172379	0.0017011	0.00127016	0.00278981	0.00233618	0.00142893	0.00217741	0.0023135	0.00238155	0.00240423	0.00308467	0.00179183	0.0019506	0.00360634	0.00167842	0.00181451	0.0031754	0.00303931	0.0026764	0.0106376	0.00673637	0.00349293	0.00249495	0.00281249	0.00249495	0.00197328	Bacteria(100);Bacteroidetes(100);Bacteroidia(100);Bacteroidales(100);Bacteroidaceae(100);Bacteroides(100);
Otu00049	0.00399193	0.00703123	0.00281249	0.00285786	0.0148336	0.00301663	0.00167842	0.0026764	0.00417338	0.00437751	0.00192792	0.00288054	0.0019506	0.00222278	0.00204133	0.00192792	0.00288054	0.00269909	0.00417338	0.00240423	0.00303931	0.00374243	0.00229082	0.00161038	0.0031754	0.00136088	0.0022001	0.0039012	0.00344757	0.00467237	0.00272177	0.00446823	0.00138357	0.00222278	0.00190524	0.00140625	0.00115675	0.00215473	Bacteria(100);Bacteroidetes(100);Bacteroidia(100);Bacteroidales(100);Porphyromonadaceae(100);Porphyromonadaceae_unclassified(100);
Otu00050	0	4.53628e-05	0.00401461	0	0.00467237	2.26814e-05	0	6.80442e-05	2.26814e-05	0	4.53628e-05	6.80442e-05	0	0.00015877	4.53628e-05	9.07256e-05	6.80442e-05	4.53628e-05	0	4.53628e-05	2.26814e-05	2.26814e-05	2.26814e-05	2.26814e-05	2.26814e-05	4.53628e-05	0	0.000113407	0	0	0.136882	0.00238155	0.00165574	0.000725805	0.0009753	0.00120211	0.000725805	0.000929937	Bacteria(100);Proteobacteria(100);Gammaproteobacteria(100);Enterobacteriales(100);Enterobacteriaceae(100);Enterobacteriaceae_unclassified(99);
Otu00051	0.000997981	0.00117943	0.00249495	0.00172379	0.0205947	0.00081653	0.00238155	0.00238155	0.00129284	0.00127016	0.00224546	0.00151965	0.0015877	0.00117943	0.000771167	0.00213205	0.00140625	0.00276713	0.00494454	0.00154233	0.00244959	0.00131552	0.00165574	0.00199596	0.0015877	0.00480846	0.00165574	0.00149697	0.00108871	0.00163306	0.00401461	0.00381047	0.00322076	0.00374243	0.00437751	0.0048765	0.00369707	0.00535281	Bacteria(100);Firmicutes(100);Clostridia(100);Clostridiales(100);Clostridiaceae_1(100);Clostridium_sensu_stricto(100);
Otu00052	0.000385584	0.00081653	0.000136088	0.00104334	0.000725805	0.00108871	0.000408265	0.000136088	0.000272177	0.000294858	0.000136088	0.000476309	0.000498991	0.00015877	0.000408265	0.00015877	0.000385584	0.00015877	0.000362902	0.00015877	0.000294858	0.000453628	0.000249495	0.000362902	0.000385584	0.000362902	0.000612398	0.000204133	0.00065776	0.00065776	0.00383316	0.00161038	0.0117716	0.00392388	0.00943546	0.0155594	0.00163306	0.00204133	Bacteria(100);Bacteroidetes(100);Bacteroidia(100);Bacteroidales(100);Bacteroidaceae(100);Bacteroides(100);
Otu00053	0.00015877	0.000204133	0.000453628	0.000272177	0.000703123	0.000113407	0.000249495	0.000249495	0.000181451	0.000136088	0.00430946	0.0042641	0.00818798	0.00204133	0.0035383	0.00192792	0.000748486	0.0017011	0.0105242	0.00242691	0.00224546	0.00181451	0.00306199	0.00258568	0.00263104	0.00408265	0.0065776	0.00269909	0.00197328	0.00206401	0.00802921	0.00229082	0.00269909	0.00392388	0.00614666	0.0130191	0.00544353	0.00517136	Bacteria(100);Actinobacteria(100);Actinobacteria(100);Coriobacteriales(100);Coriobacteriaceae(100);Olsenella(100);
Otu00054	0.0026764	0.00725805	0.00147429	0.0023135	0.00337953	0.00190524	0.00222278	0.00140625	0.00190524	0.00274445	0.00201864	0.00235887	0.0035383	0.00265372	0.00233618	0.0132686	0.00521672	0.00113407	0.00319808	0.00489918	0.00229082	0.00435483	0.00210937	0.00154233	0.0026764	0.00179183	0.00235887	0.00446823	0.00233618	0.0031754	0.00176915	0.00108871	0.00140625	0.00165574	0.00222278	0.000952619	0.00131552	0.00138357	Bacteria(100);Bacteroidetes(100);Bacteroidia(100);Bacteroidales(100);Rikenellaceae(100);Alistipes(100);
Otu00055	0.000430946	0.00408265	0.000453628	0.0031754	6.80442e-05	0.000294858	0.000544353	0.000725805	0.00188256	0.00224546	0.00310735	0.00131552	0.00140625	0.0105015	0.00412801	0.0131098	0.0199369	0.0023135	0.00138357	0.00376511	0.00276713	0.0129511	0.00242691	0.00138357	0.00233618	0.00383316	0.0015877	0.00138357	0.00374243	0.000567035	0.00108871	0.00117943	0.000952619	0.00102066	0.00081653	0.000725805	0.0019506	0.000907256	Bacteria(100);Firmicutes(100);Clostridia(100);Clostridiales(100);Lachnospiraceae(100);Lachnospiraceae_unclassified(100);
Otu00056	0.00369707	0.0045136	0.000544353	0.00238155	0.00015877	0.00258568	0.00208669	0.00446823	0.00208669	0.00331148	0.0023135	0.00197328	0.00206401	0.00201864	0.0019506	0.00709928	0.00319808	0.00351562	0.00326612	0.00424142	0.00351562	0.00408265	0.00333416	0.00242691	0.00251763	0.00501259	0.00201864	0.00340221	0.00308467	0.00151965	0.00288054	0.00183719	0.00306199	0.0019506	0.00113407	0.0023135	0.00226814	0.00156502	Bacteria(100);Bacteroidetes(100);Bacteroidia(100);Bacteroidales(100);Rikenellaceae(100);Alistipes(100);
Otu00057	0.00204133	0.00269909	0.00421874	0.0023135	0.00347025	0.00185987	0.00265372	0.000771167	0.00065776	0.000703123	0.00190524	0.00796117	0.00410533	0.00081653	0.00181451	0.00149697	0.00127016	0.00142893	0.00204133	0.00117943	0.00371975	0.00192792	0.00208669	0.00156502	0.00269909	0.00156502	0.00335685	0.00351562	0.00308467	0.000929937	0.00199596	0.0105015	0.0017011	0.00208669	0.00167842	0.002563	0.000952619	0.00626006	Bacteria(100);Bacteroidetes(100);Bacteroidia(100);Bacteroidales(100);Porphyromonadaceae(100);Porphyromonadaceae_unclassified(100);
Otu00058	0.00349293	0.00247227	0.000544353	0.00117943	6.80442e-05	0.00127016	0.00208669	0.00145161	0.00104334	0.0023135	0.00238155	0.0013382	0.00210937	0.0054889	0.00433215	0.00650956	0.00498991	0.00136088	0.0029259	0.0135862	0.00206401	0.00208669	0.00172379	0.00081653	0.00147429	0.0017011	0.000997981	0.00199596	0.00326612	0.000839212	0.0023135	0.00258568	0.0029259	0.00226814	0.00188256	0.00226814	0.00303931	0.00199596	Bacteria(100);Firmicutes(100);Clostridia(100);Clostridiales(100);Lachnospiraceae(100);Lachnospiraceae_unclassified(98);
Otu00059	0.00240423	0.0058518	0.00208669	0.0017011	0.000272177	0.00247227	0.00127016	0.000748486	0.000839212	0.00151965	0.00396924	0.00340221	0.00351562	0.00258568	0.00274445	0.00310735	0.00303931	0.00197328	0.00172379	0.00446823	0.00333416	0.00381047	0.00326612	0.00263104	0.00197328	0.00430946	0.00458164	0.00254032	0.00381047	0.00428678	0.00303931	0.00247227	0.00226814	0.00474041	0.00517136	0.00235887	0.00222278	0.00344757	Bacteria(100);Firmicutes(100);Clostridia(99);Clostridiales(99);Ruminococcaceae(94);Ruminococcaceae_unclassified(94);
Otu00060	0.00233618	0.00208669	0.00260836	0.00222278	0.00278981	0.00154233	0.00206401	0.00555694	0.00161038	0.00192792	0.00337953	0.00301663	0.00331148	0.00299394	0.00313003	0.00299394	0.00285786	0.00369707	0.00235887	0.00183719	0.00476309	0.00562499	0.00827871	0.00480846	0.00358366	0.00644152	0.00428678	0.00331148	0.00351562	0.00381047	0.00183719	0.00165574	0.00174647	0.00172379	0.00303931	0.00276713	0.00222278	0.00217741	Bacteria(100);Firmicutes(100);Clostridia(100);Clostridiales(100);Peptostreptococcaceae(100);Romboutsia(100);
Otu00061	0.00217741	0.00555694	0.0022001	0.0022001	0.00131552	0.00254032	0.00310735	0.00362902	0.00199596	0.00412801	0.00238155	0.00210937	0.00274445	0.0036517	0.00226814	0.00156502	0.00117943	0.00340221	0.00421874	0.00508063	0.00240423	0.0013382	0.00140625	0.0017011	0.00136088	0.000635079	0.0009753	0.00181451	0.00290322	0.000884574	0.0019506	0.00222278	0.00154233	0.0017011	0.00163306	0.00106603	0.00115675	0.00299394	Bacteria(100);Bacteroidetes(100);Bacteroidia(100);Bacteroidales(100);Porphyromonadaceae(100);Porphyromonadaceae_unclassified(100);
Otu00062	0.00272177	0.00396924	0.0036517	0.00408265	0.00015877	0.000703123	0.00147429	0.000861893	0.00120211	0.000430946	0.00108871	0.00254032	0.0015877	0.0117036	0.00251763	0.00151965	0.00142893	0.000703123	0.00161038	0.00412801	0.00124748	0.00204133	0.00254032	0.00106603	0.00235887	0.00065776	0.00176915	0.000929937	0.00131552	0.000385584	0.0022001	0.00213205	0.00238155	0.0009753	0.00113407	0.00176915	0.000997981	0.0013382	Bacteria(100);Firmicutes(100);Clostridia(100);Clostridiales(100);Lachnospiraceae(100);Lachnospiraceae_unclassified(100);
Otu00063	0.00172379	0.00190524	0.000589716	0.00254032	4.53628e-05	0.00106603	0.00124748	0.000521672	0.000748486	0.000635079	0.00358366	0.00492186	0.0113861	0.00444555	0.00675906	0.00356098	0.00149697	0.00065776	0.00347025	0.00601057	0.00229082	0.00362902	0.00306199	0.00367439	0.00362902	0.00360634	0.00235887	0.00102066	0.00117943	0.000294858	0.00533013	0.000249495	0.00183719	0.00117943	0.00349293	0.000861893	0.000952619	0.0017011	Bacteria(100);Firmicutes(100);Clostridia(100);Clostridiales(100);Lachnospiraceae(100);Lachnospiraceae_unclassified(100);
Otu00064	0.00567035	0.00260836	0.000544353	0.00111139	6.80442e-05	0.000861893	0.000771167	0.000703123	0.0031754	0.004627	0.0199143	0.00154233	0.00188256	0.00866429	0.00929937	0.00496723	0.00274445	0.00104334	0.00188256	0.00753022	0.00614666	0.0013382	0.00269909	0.00183719	0.00147429	0.00117943	0.00145161	0.00546622	0.00224546	0.0009753	0.000680442	0.000430946	0.000952619	0.000453628	0.000544353	0.00174647	0.000544353	0.000612398	Bacteria(100);Firmicutes(100);Clostridia(100);Clostridiales(100);Lachnospiraceae(100);Roseburia(99);
Otu00065	0.00108871	0.00172379	0.000567035	0.00129284	0.000362902	0.00113407	0.0012248	0.00104334	0.00111139	0.00120211	0.00251763	0.00192792	0.00247227	0.00235887	0.0015877	0.00251763	0.00224546	0.000839212	0.00378779	0.00188256	0.00145161	0.0029259	0.00179183	0.00142893	0.00129284	0.00183719	0.00260836	0.00215473	0.00174647	0.00190524	0.00401461	0.00247227	0.00449092	0.00306199	0.00467237	0.00424142	0.00480846	0.00428678	Bacteria(100);Firmicutes(100);Clostridia(100);Clostridiales(100);Ruminococcaceae(100);Ruminococcaceae_unclassified(64);
Otu00066	0.000544353	0.00108871	0	0.000567035	0	0.000544353	0.00421874	0.000272177	0.000272177	0.000362902	0.00111139	0.00081653	0.00399193	0.00127016	0.00149697	0.00127016	0.00319808	0.00031754	0.00113407	0.00156502	0.00149697	0.00136088	0.000385584	0.000635079	0.000521672	0.0009753	0.00102066	0.00102066	0.000544353	0.00138357	0.00489918	0.00147429	0.0017011	0.00238155	0.00154233	0.00188256	0.00201864	0.00884574	Bacteria(100);Firmicutes(100);Clostridia(100);Clostridiales(100);Lachnospiraceae(100);Lachnospiraceae_unclassified(100);
Otu00067	0.00131552	0.00201864	0.000430946	0.00142893	0.000181451	0.000362902	0.00238155	0.000362902	0.000725805	0.000408265	0.00213205	0.00206401	0.0031754	0.00891379	0.00408265	0.00712196	0.010751	0.00065776	0.0032888	0.00424142	0.00165574	0.00310735	0.00142893	0.000929937	0.00165574	0.000884574	0.00136088	0.00140625	0.00138357	0.000385584	0.00147429	0.000703123	0.00176915	0.00124748	0.00145161	0.00138357	0.00149697	0.00154233	Bacteria(100);Firmicutes(100);Clostridia(100);Clostridiales(100);Lachnospiraceae(100);Clostridium_XlVa(99);
Otu00068	0.00138357	0.000861893	0.000544353	0.00106603	0	0.000907256	0.00251763	0.000589716	0.000544353	0.000771167	0.00151965	0.00188256	0.0019506	0.00213205	0.00222278	0.00222278	0.0045136	0.000907256	0.00285786	0.00281249	0.00176915	0.00392388	0.00156502	0.0015877	0.00174647	0.0019506	0.00156502	0.0022001	0.00201864	0.00113407	0.00222278	0.0151285	0.00410533	0.00138357	0.00215473	0.0015877	0.00140625	0.00210937	Bacteria(100);Firmicutes(100);Clostridia(100);Clostridiales(100);Lachnospiraceae(100);Clostridium_XlVb(100);
Otu00069	0.00405997	0.00344757	0.00385584	0.00258568	0.00206401	0.00281249	0.00342489	0.00106603	0.000544353	0.00115675	0.0015877	0.00442287	0.00403729	0.00115675	0.00176915	0.0009753	0.0019506	0.000771167	0.00156502	0.000612398	0.00258568	0.00185987	0.00578376	0.00278981	0.00174647	0.000997981	0.00401461	0.00229082	0.00208669	0.000453628	0.00108871	0.00154233	0.00108871	0.00204133	0.00303931	0.000997981	0.00081653	0.00129284	Bacteria(100);Bacteroidetes(100);Bacteroidia(100);Bacteroidales(100);Porphyromonadaceae(100);Porphyromonadaceae_unclassified(100);
Otu00070	0.00274445	0.00263104	0.0019506	0.00224546	0.00326612	0.00254032	0.00124748	0.00163306	0.00117943	0.00111139	0.00675906	0.00322076	0.00347025	0.000362902	0.00129284	0.0019506	0.00145161	0.00403729	0.00433215	0.00208669	0.00242691	0.00235887	0.00269909	0.000771167	0.000612398	0.00163306	0.00208669	0.000680442	0.00276713	0.000204133	0.00163306	0.00147429	0.00129284	0.00222278	0.000771167	0.000385584	0.000680442	0.00111139	Bacteria(100);Bacteroidetes(100);Bacteroidia(100);Bacteroidales(100);Porphyromonadaceae(100);Porphyromonadaceae_unclassified(100);
Otu00071	0.00176915	0.00283517	0.00147429	0.00147429	0.000839212	0.00163306	0.00278981	0.00440019	0.00165574	0.00197328	0.00179183	0.00145161	0.00113407	0.00240423	0.00412801	0.00496723	0.0041507	0.00224546	0.00210937	0.00235887	0.00172379	0.00344757	0.00201864	0.00127016	0.0017011	0.0031754	0.00147429	0.00260836	0.00233618	0.00113407	0.00156502	0.00111139	0.00167842	0.00145161	0.00174647	0.00117943	0.00151965	0.00102066	Bacteria(100);Bacteroidetes(100);Bacteroidia(100);Bacteroidales(100);Porphyromonadaceae(100);Odoribacter(100);
Otu00072	0.000771167	0.000612398	0	0.00190524	0	0.000340221	0.000476309	0.000362902	0.000748486	0.000476309	0.000226814	0.000272177	0.000385584	0.000612398	0.000703123	0.00396924	0.00408265	0.000498991	0.00163306	0.00174647	0.00120211	0.00149697	0.000680442	0.000680442	0.00229082	0.000521672	0.00392388	0.000476309	0.000680442	0.00571571	0.00140625	0.000476309	0.000748486	0.00129284	0.00669101	0.00176915	0.0013382	0.00297126	Bacteria(100);Firmicutes(100);Clostridia(100);Clostridiales(100);Lachnospiraceae(100);Lachnospiraceae_unclassified(100);
Otu00073	0.00065776	0.000294858	0.000385584	0.000294858	0.000793849	0.000204133	0.000907256	0.000181451	0.000430946	0.000226814	0.00031754	0.000204133	0.00115675	0.000476309	0.000385584	0.000294858	0.000771167	0.000113407	0.000725805	0.000226814	0.000272177	0.000362902	0.000793849	0.000476309	0.000907256	0.000748486	0.000793849	0.000453628	0.000136088	0.00131552	0.00723536	0.000748486	0.00294858	0.000362902	0.0013382	0.000839212	0.000226814	0.00183719	Bacteria(100);Firmicutes(100);Erysipelotrichia(100);Erysipelotrichales(100);Erysipelotrichaceae(100);Erysipelotrichaceae_unclassified(100);
Otu00074	0.00324344	0.00201864	0.00145161	0.00206401	0.00285786	0.00183719	0.00127016	0.00258568	0.000884574	0.00183719	0.00172379	0.00115675	0.0023135	0.00222278	0.0026764	0.004627	0.00201864	0.00483114	0.00369707	0.00285786	0.00285786	0.00210937	0.00199596	0.00138357	0.00247227	0.00179183	0.00104334	0.00181451	0.00188256	0.00111139	0.000952619	0.000703123	0.000839212	0.000748486	0.000612398	0.00104334	0.000544353	0.000680442	Bacteria(100);Bacteroidetes(100);Bacteroidia(100);Bacteroidales(100);Porphyromonadaceae(100);Porphyromonadaceae_unclassified(100);
Otu00075	0.00229082	0.00553426	0.000408265	0.00324344	0.00015877	0.0013382	0.00623738	0.000839212	0.000703123	0.000952619	0.00154233	0.00226814	0.00127016	0.00188256	0.00247227	0.00115675	0.00208669	0.000362902	0.00698587	0.00791581	0.00120211	0.0017011	0.00129284	0.00115675	0.00235887	0.00106603	0.00181451	0.00172379	0.000793849	0.000997981	0.00147429	0.000340221	0.0009753	0.000635079	0.0012248	0.00120211	0.00127016	0.00428678	Bacteria(100);Firmicutes(100);Clostridia(100);Clostridiales(100);Lachnospiraceae(100);Lachnospiraceae_unclassified(100);
Otu00076	0.000567035	0.000725805	0.000476309	0.000703123	2.26814e-05	0.000408265	0.000839212	0.000340221	0.000294858	0.000294858	0.00163306	0.00222278	0.00147429	0.00344757	0.00301663	0.010819	0.0056023	0.000680442	0.00428678	0.00995713	0.00124748	0.00165574	0.00102066	0.000839212	0.00102066	0.000793849	0.00131552	0.00117943	0.00111139	0.00120211	0.00156502	0.000589716	0.00102066	0.00238155	0.00111139	0.00151965	0.00342489	0.00376511	Bacteria(100);Firmicutes(100);Clostridia(100);Clostridiales(100);Lachnospiraceae(100);Lachnospiraceae_unclassified(100);
Otu00077	0.00201864	0.00254032	0.000680442	0.00199596	0.000272177	0.00247227	0.0032888	0.00179183	0.00179183	0.0022001	0.00185987	0.00161038	0.00161038	0.00120211	0.00147429	0.00147429	0.0019506	0.000703123	0.00179183	0.00421874	0.00174647	0.00235887	0.0015877	0.00147429	0.00154233	0.00344757	0.00224546	0.00156502	0.00204133	0.00179183	0.00206401	0.00154233	0.00222278	0.00136088	0.00356098	0.00127016	0.0022001	0.00235887	Bacteria(100);Firmicutes(100);Clostridia(100);Clostridiales(100);Clostridiales_unclassified(100);Clostridiales_unclassified(100);
Otu00078	0.000476309	0.000725805	0.000249495	0.000589716	9.07256e-05	0.00031754	0.00147429	0.000453628	0.00065776	0.000476309	0.00190524	0.00104334	0.00179183	0.00274445	0.00337953	0.00492186	0.00508063	0.00081653	0.00208669	0.00233618	0.0013382	0.00244959	0.00290322	0.00161038	0.00127016	0.00217741	0.00113407	0.00163306	0.00188256	0.000544353	0.00276713	0.000907256	0.00172379	0.00140625	0.00151965	0.00235887	0.00310735	0.00399193	Bacteria(100);Firmicutes(100);Clostridia(100);Clostridiales(100);Ruminococcaceae(100);Ruminococcaceae_unclassified(100);
Otu00079	0.000997981	0.00104334	0.00190524	0.0013382	2.26814e-05	0.000635079	0.00136088	0.00131552	0.000680442	0.000476309	0.000839212	0.00240423	0.000498991	0.000703123	0.000952619	0.000498991	0.000793849	0.0009753	0.00136088	0.016376	0.00113407	0.00188256	0.00301663	0.00106603	0.00163306	0.000272177	0.000725805	0.00185987	0.000771167	0.0017011	0.00519404	0.00115675	0.00244959	0.000521672	0.000839212	0.00138357	0.00102066	0.00108871	Bacteria(100);Firmicutes(100);Clostridia(100);Clostridiales(100);Lachnospiraceae(100);Lachnospiraceae_unclassified(100);
Otu00080	0.00174647	0.000793849	0.000635079	0.00208669	2.26814e-05	0.00163306	0.00303931	0.000703123	0.000340221	0.00140625	0.00244959	0.00142893	0.00335685	0.00190524	0.00147429	0.00120211	0.00299394	0.000521672	0.000589716	0.0022001	0.00108871	0.00188256	0.00117943	0.000771167	0.0029259	0.00283517	0.00213205	0.00131552	0.00347025	0.000294858	0.00263104	0.00249495	0.00342489	0.00142893	0.00356098	0.00281249	0.00374243	0.00356098	Bacteria(100);Firmicutes(100);Clostridia(100);Clostridiales(100);Lachnospiraceae(100);Lachnospiraceae_unclassified(100);
Otu00081	0.000136088	0.000385584	9.07256e-05	4.53628e-05	0.000544353	0.000113407	6.80442e-05	4.53628e-05	6.80442e-05	0.000136088	0.000567035	0.000408265	0.000136088	0.00015877	0.000226814	0.000272177	0.000113407	0.000136088	0.000272177	0.000136088	0.000181451	0.000136088	0.00031754	0.00031754	0.000113407	0.000385584	0.000453628	0.000181451	0.000430946	0.00149697	0.0165801	0.0128377	0.00381047	0.00174647	0.0039012	0.0087777	0.0026764	0.00151965	Bacteria(100);Firmicutes(100);Erysipelotrichia(100);Erysipelotrichales(100);Erysipelotrichaceae(100);Clostridium_XVIII(100);
Otu00082	0.000498991	0.000430946	0.000181451	0.000748486	9.07256e-05	0.000408265	0.0019506	0.000272177	0.000476309	9.07256e-05	0.00142893	0.000997981	0.00145161	0.00238155	0.0015877	0.00258568	0.00249495	0.000567035	0.00156502	0.00226814	0.00138357	0.0015877	0.00138357	0.00206401	0.00065776	0.0015877	0.00120211	0.00165574	0.00102066	0.000521672	0.00226814	0.0015877	0.00163306	0.0023135	0.00183719	0.00163306	0.00376511	0.00444555	Bacteria(100);Firmicutes(100);Clostridia(100);Clostridiales(100);Ruminococcaceae(100);Pseudoflavonifractor(83);
Otu00083	0.000294858	0.000362902	0.000249495	0.000294858	0	2.26814e-05	0.000476309	0.000204133	0.000181451	0.00015877	0.00120211	0.000725805	0.00290322	0.0106829	0.00151965	0.002563	0.00149697	0.000362902	0.00294858	0.00732609	0.00108871	0.000793849	0.00065776	0.000521672	0.000703123	0.000861893	0.000725805	0.0009753	0.000567035	0.000249495	0.00081653	0.000544353	0.00115675	0.000612398	0.000929937	0.000748486	0.000725805	0.00179183	Bacteria(100);Firmicutes(100);Clostridia(100);Clostridiales(100);Lachnospiraceae(100);Lachnospiraceae_unclassified(100);
Otu00084	0.00306199	0.000589716	0.000113407	0.00437751	0	0.000294858	0.0105922	0.000544353	0.000362902	0.000294858	0.000861893	0.000612398	0.000952619	0.00571571	0.000498991	0.000839212	0.00428678	0.000362902	0.000612398	0.00190524	0.00108871	0.00081653	0.000680442	0.000861893	0.00185987	0.000430946	0.000997981	0.000476309	0.000748486	2.26814e-05	0.000498991	0.000204133	0.000294858	0.000385584	0.00362902	0.000929937	0.000748486	0.00510331	Bacteria(100);Firmicutes(100);Clostridia(100);Clostridiales(100);Lachnospiraceae(100);Lachnospiraceae_unclassified(100);
Otu00085	0.000680442	0.00226814	0.000907256	0.00156502	0.000136088	0.000453628	0.00201864	0.0009753	0.000408265	0.000385584	0.00258568	0.00190524	0.00215473	0.00156502	0.00190524	0.00265372	0.000929937	0.000567035	0.00297126	0.00129284	0.00188256	0.000748486	0.00276713	0.00199596	0.00147429	0.00281249	0.0012248	0.00113407	0.000952619	0.000249495	0.00165574	0.000544353	0.00131552	0.00106603	0.000839212	0.000952619	0.00149697	0.000952619	Bacteria(100);Firmicutes(100);Clostridia(100);Clostridiales(100);Ruminococcaceae(100);Intestinimonas(100);
Otu00086	0.000453628	0.000476309	0.000249495	0.000430946	0	0.000226814	0.00124748	0.000204133	0.00031754	0.000136088	0.00115675	0.000680442	0.00174647	0.00127016	0.00161038	0.00140625	0.00335685	0.000476309	0.000793849	0.00113407	0.000861893	0.00172379	0.00117943	0.00197328	0.0013382	0.00142893	0.0012248	0.000839212	0.000997981	0.000340221	0.00192792	0.000907256	0.00351562	0.00179183	0.00233618	0.00258568	0.00455896	0.00371975	Bacteria(100);Firmicutes(100);Clostridia(100);Clostridiales(100);Ruminococcaceae(97);Oscillibacter(97);
Otu00087	2.26814e-05	0.00136088	0.000612398	0.00115675	0.000204133	0.000703123	0.000294858	0.000204133	0.000249495	0.000294858	0.000907256	0.00161038	0.00351562	0.0015877	0.00496723	0.00419606	0.000997981	0.000385584	0.00149697	0.00138357	0.00136088	0.00142893	0.00290322	0.000861893	0.00197328	0.00131552	0.00145161	0.00147429	0.000703123	6.80442e-05	0.00176915	0.000294858	0.00127016	0.00117943	0.00276713	0.00113407	0.00244959	0.00161038	Bacteria(100);Firmicutes(100);Clostridia(100);Clostridiales(100);Lachnospiraceae(100);Lachnospiraceae_unclassified(100);
Otu00088	0.00539817	0.00149697	0.000589716	0.00288054	0.000204133	0.00149697	0.00340221	0.000725805	0.000544353	0.000907256	0.00149697	0.00179183	0.00106603	0.00251763	0.00322076	0.00172379	0.00582912	0.000408265	0.00392388	0.00197328	0.00240423	0.000861893	0.000680442	0.000725805	0.000748486	0.00106603	0.000952619	0.00176915	0.000907256	0.000362902	0.000725805	0.000453628	0.000929937	0.000476309	0.000861893	0.00163306	0.000612398	0.000725805	Bacteria(100);Firmicutes(100);Clostridia(100);Clostridiales(100);Lachnospiraceae(100);Lachnospiraceae_unclassified(100);
Otu00089	0.00410533	0.00369707	0.000839212	0.00281249	0.000997981	0.00217741	0.00405997	0.00206401	0.00113407	0.00204133	0.00115675	0.00108871	0.000907256	0.00117943	0.000839212	0.00142893	0.00142893	0.000907256	0.0012248	0.00108871	0.00174647	0.00285786	0.00179183	0.00156502	0.00197328	0.00421874	0.0013382	0.00167842	0.00297126	0.00190524	0.000453628	0.000476309	0.000589716	0.000884574	0.000612398	0.000635079	0.000725805	0.000680442	Bacteria(100);Bacteroidetes(100);Bacteroidia(100);Bacteroidales(100);Rikenellaceae(100);Alistipes(100);
Otu00090	0.000907256	0.0013382	0.000612398	0.00108871	0.000839212	0.000952619	0.00081653	0.000771167	0.000272177	0.000861893	0.000544353	0.000589716	0.000703123	0.000340221	0.000567035	0.000498991	0.00081653	0.000362902	0.000793849	0.000544353	0.000430946	0.00117943	0.000793849	0.000362902	0.000771167	0.000680442	0.00104334	0.000748486	0.000861893	0.00065776	0.0136315	0.00106603	0.00142893	0.00265372	0.00226814	0.0045136	0.00163306	0.00356098	Bacteria(100);Bacteroidetes(100);Bacteroidia(100);Bacteroidales(100);Rikenellaceae(100);Alistipes(100);
Otu00091	2.26814e-05	9.07256e-05	0.00127016	0.000430946	0.00188256	0.0056023	0	2.26814e-05	9.07256e-05	0.00215473	0.00369707	0.000771167	0.000498991	0.000476309	0.000340221	0.000771167	0.000385584	0.000113407	0.000204133	0.000204133	0.000680442	0.000181451	0.00120211	0.0013382	0.000589716	0.00240423	0.000544353	0.000748486	0.000793849	0.00272177	0.00281249	0.000589716	0.000204133	0.000612398	0.00154233	0.00031754	0.000725805	0.000884574	Bacteria(100);Verrucomicrobia(100);Verrucomicrobiae(100);Verrucomicrobiales(100);Verrucomicrobiaceae(100);Akkermansia(100);
Otu00092	0.00222278	0.00217741	0.000544353	0.0019506	0.000952619	0.00176915	0.00244959	0.00226814	0.000635079	0.00394656	0.00127016	0.0012248	0.00117943	0.000929937	0.000725805	0.00222278	0.00288054	0.00115675	0.00129284	0.00242691	0.00136088	0.00172379	0.00161038	0.0012248	0.00190524	0.0017011	0.000952619	0.00106603	0.00201864	0.000635079	0.000793849	0.00113407	0.000567035	0.00147429	0.000635079	0.000567035	0.000952619	0.000703123	Bacteria(100);Bacteroidetes(100);Bacteroidia(100);Bacteroidales(100);Bacteroidaceae(100);Bacteroides(100);
Otu00093	0.00165574	0.0012248	0.000408265	0.000385584	0.00015877	0.000453628	0.00385584	0.000430946	0.000793849	0.00111139	0.00199596	0.00113407	0.00478577	0.0042641	0.000907256	0.00127016	0.00117943	0.000181451	0.00181451	0.00192792	0.00161038	0.000929937	0.000635079	0.000839212	0.000498991	0.0009753	0.000544353	0.000521672	0.000408265	0.000136088	0.00120211	0.00065776	0.00206401	0.000612398	0.000861893	0.000635079	0.000567035	0.000929937	Bacteria(100);Firmicutes(100);Clostridia(100);Clostridiales(100);Lachnospiraceae(100);Lachnospiraceae_unclassified(100);
Otu00094	0.000476309	0.000771167	0.000204133	0.000703123	2.26814e-05	0.000340221	0.000839212	0.00031754	0.000362902	0.00031754	0.00258568	0.00113407	0.00201864	0.00449092	0.00303931	0.00229082	0.00453628	0.000385584	0.00176915	0.00410533	0.0015877	0.000929937	0.00120211	0.000725805	0.00120211	0.000748486	0.00081653	0.00102066	0.000589716	0.000589716	0.000793849	0.000476309	0.000385584	0.000589716	0.00117943	0.000635079	0.00276713	0.0026764	Bacteria(100);Firmicutes(100);Clostridia(100);Clostridiales(100);Lachnospiraceae(100);Lachnospiraceae_unclassified(100);
Otu00095	0.000635079	0.000498991	6.80442e-05	0.00181451	0	0.000362902	0.000997981	0.000612398	0.000249495	0.000362902	0.0009753	0.000453628	0.000884574	0.00973032	0.0074395	0.00140625	0.00229082	0.00181451	0.00108871	0.00240423	0.0009753	0.00233618	0.000612398	0.000521672	0.000997981	0.000861893	0.00081653	0.00190524	0.00349293	0.00031754	0.000929937	0.000884574	0.00249495	0.00113407	0.000589716	0.000929937	0.000952619	0.000476309	Bacteria(100);Firmicutes(100);Clostridia(100);Clostridiales(100);Lachnospiraceae(100);Lachnospiraceae_unclassified(100);
Otu00096	0.00260836	0.00204133	0.00102066	0.00199596	0.00129284	0.0013382	0.00161038	0.00424142	0.0015877	0.00478577	0.000884574	0.000907256	0.000771167	0.000771167	0.00081653	0.0017011	0.00165574	0.00115675	0.000952619	0.0013382	0.00188256	0.00106603	0.00102066	0.00115675	0.0012248	0.00376511	0.000929937	0.0015877	0.00303931	0.000997981	0.000635079	0.000521672	0.000385584	0.00115675	0.000340221	0.000430946	0.000340221	0.000249495	Bacteria(100);Bacteroidetes(100);Bacteroidia(100);Bacteroidales(100);Rikenellaceae(100);Alistipes(100);
Otu00097	0.000181451	0.000204133	0	0.000113407	0	9.07256e-05	0.00015877	0.000113407	0.000113407	4.53628e-05	0.00145161	0.000272177	0.00290322	0.00249495	0.00689514	0.000249495	0.00117943	0.000181451	0.0012248	0.00247227	0.000136088	0.000567035	0.000204133	0.000136088	0.00213205	0.000272177	0.000294858	0.000249495	0.00569303	0.000272177	0.000680442	0.00172379	0.00136088	0.000430946	0.00111139	0.00111139	0.00108871	0.00104334	Bacteria(100);Firmicutes(100);Clostridia(100);Clostridiales(100);Lachnospiraceae(100);Lachnospiraceae_unclassified(100);
Otu00098	4.53628e-05	0.000113407	2.26814e-05	0.000113407	0	4.53628e-05	0.000113407	6.80442e-05	4.53628e-05	0.000136088	9.07256e-05	2.26814e-05	4.53628e-05	0.000498991	2.26814e-05	9.07256e-05	0.000226814	2.26814e-05	0.00065776	0.0450452	2.26814e-05	0.000113407	0	0	2.26814e-05	4.53628e-05	0	4.53628e-05	0	0	0.000521672	0.000272177	0.00113407	0.000362902	0.000385584	0.000362902	0.000340221	0.000635079	Bacteria(100);Firmicutes(100);Clostridia(100);Clostridiales(100);Lachnospiraceae(100);Lachnospiraceae_unclassified(100);
Otu00099	0.000861893	0.000272177	0.000249495	0.00065776	0	0.000226814	0.00149697	0.000362902	0.000521672	0.000544353	0.000612398	0.000725805	0.00263104	0.00594253	0.00251763	0.00190524	0.00410533	0.000453628	0.00163306	0.00278981	0.00183719	0.00174647	0.000748486	0.000703123	0.000907256	0.000771167	0.000929937	0.00138357	0.00127016	0.000294858	0.00106603	0.000362902	0.00111139	0.000498991	0.0013382	0.000567035	0.000408265	0.00217741	Bacteria(100);Firmicutes(100);Clostridia(100);Clostridiales(100);Lachnospiraceae(100);Lachnospiraceae_unclassified(100);
Otu00100	0.000861893	0.000703123	0.000589716	0.00131552	9.07256e-05	0.000521672	0.000476309	0.000453628	0.00031754	0.000340221	0.00108871	0.00142893	0.00104334	0.00111139	0.00124748	0.00081653	0.00136088	0.000839212	0.000907256	0.0015877	0.00185987	0.00120211	0.00124748	0.00172379	0.000997981	0.00433215	0.00204133	0.00167842	0.00322076	0.00183719	0.00238155	0.00213205	0.00081653	0.00222278	0.00165574	0.0017011	0.00102066	0.000725805	Bacteria(100);Firmicutes(100);Clostridia(100);Clostridiales(100);Ruminococcaceae(100);Ruminococcus(100);
Otu00101	0.000771167	0.000430946	0.00015877	0.000952619	0	0.000362902	0.00151965	0.000294858	0.000385584	0.000544353	0.000952619	0.000635079	0.00111139	0.00424142	0.00226814	0.00269909	0.00344757	0.000476309	0.000771167	0.00399193	0.000771167	0.00224546	0.000748486	0.000544353	0.00185987	0.00065776	0.000725805	0.000907256	0.0012248	0.000340221	0.000884574	0.000498991	0.0009753	0.00081653	0.00102066	0.00102066	0.00117943	0.00149697	Bacteria(100);Firmicutes(100);Clostridia(100);Clostridiales(100);Lachnospiraceae(100);Lachnospiraceae_unclassified(100);
Otu00102	0.00104334	0.000907256	0.000204133	0.00081653	6.80442e-05	0.000430946	0.00149697	0.000340221	0.000680442	0.000408265	0.00124748	0.00136088	0.00104334	0.00224546	0.00571571	0.00138357	0.00430946	0.000362902	0.00210937	0.00424142	0.000997981	0.00104334	0.000884574	0.000430946	0.000997981	0.000680442	0.000793849	0.000884574	0.000771167	0.000226814	0.000408265	0.000793849	0.0009753	0.000589716	0.00065776	0.000703123	0.000952619	0.000793849	Bacteria(100);Firmicutes(100);Clostridia(100);Clostridiales(100);Lachnospiraceae(100);Lachnospiraceae_unclassified(100);
Otu00103	0.000136088	0.000181451	4.53628e-05	0.000204133	0	0.000635079	0.000181451	6.80442e-05	9.07256e-05	2.26814e-05	0.000136088	0.000226814	0.000204133	0.000294858	0.00065776	0.00015877	0.000544353	2.26814e-05	0.000703123	0.000136088	0.000340221	0.0013382	0.000249495	0.000680442	0.000226814	0.00031754	0.000589716	0.000793849	0.000113407	0.00015877	0.00567035	0.00224546	0.00494454	0.00165574	0.00208669	0.00530745	0.00757559	0.00294858	Bacteria(100);Firmicutes(100);Clostridia(100);Clostridiales(100);Ruminococcaceae(99);Ruminococcaceae_unclassified(99);
Otu00104	0.000181451	0.0022001	0.000635079	0.000521672	0	6.80442e-05	0.000635079	0.000113407	0.000226814	6.80442e-05	0.00115675	0.00183719	0.00172379	0.00204133	0.0015877	0.0132233	0.00217741	0.000839212	0.000544353	0.00319808	0.0013382	0.000498991	0.000340221	0.0023135	0.00192792	0.00117943	0.0009753	0.000476309	0.000498991	0.000272177	0.000861893	0.000113407	0.000612398	0.00172379	0.000567035	0.00113407	0.000884574	0.00181451	Bacteria(100);Firmicutes(100);Clostridia(100);Clostridiales(100);Lachnospiraceae(100);Lachnospiraceae_unclassified(100);
Otu00105	0.00115675	0.000929937	0.000294858	0.000771167	0	0.000635079	0.000997981	0.00015877	0.000272177	0.000839212	0.000929937	0.000521672	0.000884574	0.00601057	0.00165574	0.00235887	0.00648688	0.000204133	0.000544353	0.00807458	0.00117943	0.00149697	0.000362902	0.000748486	0.000997981	0.000453628	0.000861893	0.000294858	0.00127016	0.000340221	0.000385584	0.00015877	0.000748486	0.000498991	0.00102066	0.000521672	0.00113407	0.000997981	Bacteria(100);Firmicutes(100);Clostridia(100);Clostridiales(100);Lachnospiraceae(100);Lachnospiraceae_unclassified(68);
Otu00106	0.00172379	0.00174647	0.000498991	0.000907256	0.000703123	0.000952619	0.000861893	0.00285786	0.000498991	0.00111139	0.000725805	0.0013382	0.0009753	0.00106603	0.000997981	0.0009753	0.00120211	0.00217741	0.00065776	0.00111139	0.00131552	0.00104334	0.000861893	0.00065776	0.0009753	0.00115675	0.00104334	0.000703123	0.00306199	0.000793849	0.00108871	0.00106603	0.000453628	0.000725805	0.000567035	0.000430946	0.000249495	0.00102066	Bacteria(100);Bacteroidetes(100);Bacteroidia(100);Bacteroidales(100);Porphyromonadaceae(100);Porphyromonadaceae_unclassified(100);
Otu00107	0.000567035	0.000635079	9.07256e-05	0.000498991	6.80442e-05	0.000204133	0.000567035	0.00015877	0.000430946	0.000362902	0.00120211	0.00081653	0.00142893	0.00192792	0.00213205	0.00154233	0.00185987	0.000408265	0.00190524	0.00301663	0.00124748	0.00104334	0.00117943	0.000793849	0.000430946	0.00065776	0.000703123	0.0012248	0.00136088	0.000408265	0.00181451	0.00124748	0.0013382	0.000748486	0.000589716	0.00104334	0.00120211	0.00251763	Bacteria(100);Firmicutes(100);Clostridia(100);Clostridiales(100);Ruminococcaceae(100);Ruminococcaceae_unclassified(100);
Otu00108	0.000929937	0.00251763	0.000408265	0.00108871	0.000136088	0.000839212	0.00156502	0.000589716	0.00161038	0.000907256	0.00127016	0.000680442	0.000861893	0.00104334	0.000929937	0.00201864	0.0012248	0.000635079	0.00106603	0.00145161	0.00115675	0.00156502	0.00115675	0.0012248	0.00081653	0.00154233	0.000839212	0.00113407	0.000952619	0.000430946	0.0012248	0.00081653	0.00117943	0.00102066	0.0012248	0.000861893	0.0026764	0.00149697	Bacteria(100);Firmicutes(100);Clostridia(97);Clostridiales(97);Clostridiales_unclassified(97);Clostridiales_unclassified(97);
Otu00109	2.26814e-05	0.000340221	0	6.80442e-05	2.26814e-05	0	4.53628e-05	0	0.000181451	0	0.00131552	0.00165574	0.00310735	0.00446823	0.0173286	4.53628e-05	2.26814e-05	0.000771167	0.00106603	0.00281249	0	6.80442e-05	0.00147429	9.07256e-05	6.80442e-05	0.0017011	0	4.53628e-05	0.00587448	0	0.0031754	0	2.26814e-05	0	0	2.26814e-05	0	2.26814e-05	Bacteria(100);Firmicutes(100);Clostridia(100);Clostridiales(100);Lachnospiraceae(100);Lachnospiraceae_unclassified(100);
Otu00110	0.000340221	0.000272177	0.000204133	0.000272177	2.26814e-05	0.00031754	0.000476309	4.53628e-05	0.000136088	0.000181451	0.00108871	0.000839212	0.000997981	0.00176915	0.00117943	0.00206401	0.00210937	0.000589716	0.00104334	0.00165574	0.00120211	0.000884574	0.000793849	0.000748486	0.00081653	0.000680442	0.000929937	0.000725805	0.000839212	0.000340221	0.00117943	0.00117943	0.00115675	0.0012248	0.00120211	0.00129284	0.00172379	0.00172379	Bacteria(100);Firmicutes(100);Clostridia(100);Clostridiales(100);Ruminococcaceae(100);Ruminococcaceae_unclassified(100);
Otu00111	0.00185987	0.00174647	0.00065776	0.0012248	0.000725805	0.000725805	0.000884574	0.00278981	0.00104334	0.00140625	0.000952619	0.000612398	0.000839212	0.00065776	0.000703123	0.00136088	0.0015877	0.000861893	0.0012248	0.00108871	0.00108871	0.0012248	0.00213205	0.000612398	0.00102066	0.00669101	0.000408265	0.00120211	0.00102066	0.000884574	0.000703123	0.000748486	0.000771167	0.000476309	0.000430946	0.000748486	0.000294858	0.000136088	Bacteria(100);Bacteroidetes(100);Bacteroidetes_unclassified(100);Bacteroidetes_unclassified(100);Bacteroidetes_unclassified(100);Bacteroidetes_unclassified(100);
Otu00112	0.00614666	0.000680442	9.07256e-05	0.000839212	6.80442e-05	0.000362902	0.000680442	0.000362902	0.000589716	0.000680442	0.000612398	0.000839212	0.000612398	0.000725805	0.00108871	0.000680442	0.00138357	0.000498991	0.000907256	0.0138583	0.000476309	0.000952619	0.000589716	0.000362902	0.000476309	0.000226814	0.000204133	0.000544353	0.0017011	4.53628e-05	0.000272177	0.000498991	0.000907256	0.000793849	0.000635079	0.000793849	0.000476309	0.000430946	Bacteria(100);Firmicutes(100);Clostridia(100);Clostridiales(100);Lachnospiraceae(100);Lachnospiraceae_unclassified(100);
Otu00113	0.0009753	0.00151965	0.000385584	0.000952619	0.000181451	0.00120211	0.00120211	0.000204133	0.00208669	0.00081653	0.00127016	0.000567035	0.000567035	0.00104334	0.0009753	0.00161038	0.0013382	0.000884574	0.00127016	0.00140625	0.000748486	0.000997981	0.00145161	0.00065776	0.00136088	0.00138357	0.0009753	0.00108871	0.000884574	0.000408265	0.0012248	0.000703123	0.000793849	0.00142893	0.000793849	0.000907256	0.00192792	0.00183719	Bacteria(100);Firmicutes(100);Clostridia(84);Clostridiales(84);Clostridiales_unclassified(84);Clostridiales_unclassified(84);
Otu00114	0.00127016	0.00108871	0.00739413	0.00247227	0.00188256	0.00115675	0.00113407	0.000589716	0.00115675	0.000589716	0.000476309	0.00324344	0.000703123	0.000453628	0.000453628	0.000680442	0.00031754	0.000408265	4.53628e-05	0	0.0015877	0.000476309	0.000498991	0.000294858	0.000498991	0.000294858	0.000680442	0.00371975	0.0026764	0.013382	0.00226814	0.000226814	6.80442e-05	0	4.53628e-05	0	0	0.000272177	Bacteria(100);Bacteroidetes(100);Bacteroidia(100);Bacteroidales(100);Prevotellaceae(100);Prevotella(100);
Otu00115	0.00326612	0.000839212	0	0.00224546	0.000136088	0.00185987	0.00265372	0.000498991	0.000272177	0.000385584	0.000453628	0.000340221	0.000430946	0.000589716	0.000385584	0.00065776	0.000861893	0.000249495	0.000294858	6.80442e-05	0.00031754	0.00081653	0.000340221	0.000340221	0.00031754	0.000929937	0.000929937	0.000498991	0.000430946	0.00603325	0.000544353	0.000544353	0.000362902	0.00151965	0.00102066	0.000340221	0.000249495	0.00115675	Bacteria(100);Bacteroidetes(100);Bacteroidia(100);Bacteroidales(100);Bacteroidaceae(100);Bacteroides(100);
Otu00116	0.000997981	0.000703123	0.000771167	0.00102066	0	0.000453628	0.00154233	0.000340221	0.000476309	0.000498991	0.000839212	0.0009753	0.000952619	0.00242691	0.00242691	0.00102066	0.0015877	0.000453628	0.000861893	0.00188256	0.00115675	0.00247227	0.000589716	0.000408265	0.00106603	0.000997981	0.000589716	0.00081653	0.00115675	0.000567035	0.000430946	0.000476309	0.000929937	0.000839212	0.000294858	0.00192792	0.00117943	0.000952619	Bacteria(100);Firmicutes(100);Clostridia(100);Clostridiales(100);Lachnospiraceae(100);Acetatifactor(100);
Otu00117	0.00015877	0.000136088	0	0.000362902	0	9.07256e-05	0.000113407	0.000498991	0.000567035	0.000136088	0.00015877	0.00081653	0.000362902	0.00145161	0.00129284	0.00108871	0.00176915	0.000703123	0.000839212	0.0112953	0.000385584	0.000385584	0.00015877	0.000408265	0.000362902	0.00199596	0.000136088	0.000521672	0.00151965	0.000249495	0.000430946	0.00106603	0.000680442	0.000544353	0.000612398	0.00117943	0.000680442	0.00344757	Bacteria(100);Firmicutes(100);Clostridia(100);Clostridiales(100);Lachnospiraceae(100);Lachnospiraceae_unclassified(100);
Otu00118	0.000249495	0.000544353	9.07256e-05	0.000204133	0.000204133	0.00015877	0.000635079	4.53628e-05	0.000294858	0.000249495	0.000884574	0.00120211	0.00136088	0.000997981	0.00104334	0.00199596	0.0015877	0.00015877	0.00111139	0.000929937	0.00104334	0.00167842	0.000907256	0.000703123	0.000861893	0.000544353	0.000929937	0.000997981	0.0009753	0.00081653	0.00136088	0.000544353	0.00065776	0.00161038	0.000839212	0.000748486	0.00222278	0.00117943	Bacteria(100);Proteobacteria(100);Deltaproteobacteria(100);Desulfovibrionales(100);Desulfovibrionaceae(100);Desulfovibrionaceae_unclassified(100);
Otu00119	0.000907256	0.000498991	0.000249495	0.000861893	0	0.000589716	0.000771167	0.000204133	0.000226814	0.00015877	0.000725805	0.000521672	0.00081653	0.00142893	0.00235887	0.000680442	0.00344757	0.000204133	0.000861893	0.0052394	0.000793849	0.000680442	0.000521672	0.000430946	0.000589716	0.000544353	0.000476309	0.000748486	0.000362902	0.000272177	0.00065776	0.000476309	0.00065776	0.000567035	0.000498991	0.000589716	0.000725805	0.00265372	Bacteria(100);Firmicutes(100);Clostridia(100);Clostridiales(100);Lachnospiraceae(100);Lachnospiraceae_unclassified(100);
Otu00120	2.26814e-05	2.26814e-05	0	6.80442e-05	0	0	0	0	0	0	0.000453628	0.000226814	0.00167842	0.00430946	0.000635079	0.00358366	0.00508063	0.00031754	0.0013382	0.000430946	0.000362902	0.00031754	0.000612398	0.000567035	0.000498991	0.000272177	0.000997981	0.000997981	0.00031754	0	0.000839212	0.000430946	0.00183719	0.000612398	0.0012248	0.000748486	0.0039012	0.000680442	Bacteria(100);Firmicutes(100);Clostridia(100);Clostridiales(100);Lachnospiraceae(100);Lachnospiraceae_unclassified(100);
Otu00121	0.000907256	0.000612398	0	0.000771167	0	0.000793849	0.000635079	0.00344757	0.000294858	0.000362902	0.000839212	0.00115675	0.000521672	0.000430946	0.000385584	0.000294858	0.000408265	0.0122253	0.000249495	0.00136088	0.000703123	0.000476309	0.000408265	0.00081653	0.000453628	0.0009753	0.000430946	0.000476309	0.00108871	0.00229082	0.00249495	0.000635079	0.000294858	0.000294858	0.00015877	9.07256e-05	0.000249495	9.07256e-05	Bacteria(100);Bacteroidetes(100);Bacteroidia(100);Bacteroidales(100);Prevotellaceae(100);Prevotella(99);
Otu00122	0.00127016	0.00156502	0.000703123	0.00108871	0.000680442	0.000498991	0.00111139	0.000635079	0.000249495	0.00065776	0.000997981	0.00106603	0.0023135	0.000544353	0.000544353	0.000544353	0.000793849	0.000340221	0.000703123	0.000498991	0.000612398	0.000793849	0.000748486	0.000272177	0.00140625	0.000680442	0.00181451	0.000771167	0.00163306	0.0015877	0.00104334	0.00065776	0.000725805	0.000476309	0.000430946	0.000136088	0.000884574	0.00031754	Bacteria(100);Bacteroidetes(100);Bacteroidia(100);Bacteroidales(100);Porphyromonadaceae(100);Porphyromonadaceae_unclassified(100);
Otu00123	0.000181451	0.000113407	6.80442e-05	0.000340221	4.53628e-05	0.000113407	9.07256e-05	0.000498991	0.00015877	0.00031754	0.00136088	0.000453628	0.00102066	0.000839212	0.00199596	0.00369707	0.000362902	0.000476309	0.0026764	0.00108871	0.000544353	0.000589716	0.000861893	0.00065776	0.000521672	0.000793849	0.00065776	0.000635079	0.000793849	0.000430946	0.000725805	0.000476309	0.000567035	0.000884574	0.000589716	0.00065776	0.000589716	0.000521672	Bacteria(100);Actinobacteria(100);Actinobacteria(100);Coriobacteriales(100);Coriobacteriaceae(100);Enterorhabdus(100);
Otu00124	0.000226814	0.000113407	9.07256e-05	0.000476309	2.26814e-05	0.000136088	0.000294858	0.000113407	2.26814e-05	0.000204133	0.00102066	0.000544353	0.00183719	0.00138357	0.00154233	0.00226814	0.00258568	0.000430946	0.00151965	0.00222278	0.000612398	0.000430946	0.000952619	0.000385584	0.000385584	0.00065776	0.000748486	0.000612398	0.000340221	0.000544353	0.00124748	0.000725805	0.000793849	0.000635079	0.0009753	0.0009753	0.000929937	0.000861893	Bacteria(100);Firmicutes(100);Clostridia(100);Clostridiales(100);Lachnospiraceae(100);Lachnospiraceae_unclassified(100);
Otu00125	0.000498991	0.000952619	0.000498991	0.00106603	0.000249495	0.000567035	0.000567035	0.000793849	0.000589716	0.000430946	0.00120211	0.000929937	0.000861893	0.00081653	0.000793849	0.00181451	0.00127016	0.000498991	0.00104334	0.00124748	0.00106603	0.000635079	0.000567035	0.00129284	0.000476309	0.00333416	0.000612398	0.00115675	0.000294858	0.000181451	0.000771167	0.000567035	0.000408265	0.00117943	0.000861893	0.000612398	0.000635079	0.00120211	Bacteria(100);Firmicutes(100);Clostridia(100);Clostridiales(100);Clostridiales_unclassified(100);Clostridiales_unclassified(100);
Otu00126	0.000226814	0.00015877	2.26814e-05	0	0.000136088	0.000181451	9.07256e-05	0	0.000136088	0.000136088	0.00183719	0.000635079	0.000589716	0.000680442	0.00428678	0.000793849	0.00140625	0.000680442	0.000294858	0.00251763	0.0012248	0.0068271	0.000385584	0.000408265	0.0019506	0.000453628	0.000498991	0.000929937	0.00138357	0.000385584	0.000249495	0.00081653	0.000748486	0.00015877	0.000340221	0.000294858	0.000521672	0.00065776	Bacteria(100);Firmicutes(100);Clostridia(100);Clostridiales(100);Lachnospiraceae(100);Lachnospiraceae_unclassified(100);
Otu00127	0.00031754	0.000544353	0.000362902	0.000453628	0.000136088	0.000385584	0.000680442	0.000272177	0.000362902	0.000340221	0.000929937	0.000793849	0.00104334	0.00140625	0.00124748	0.00208669	0.00124748	0.000476309	0.00106603	0.00142893	0.000589716	0.000748486	0.000861893	0.000703123	0.00065776	0.000907256	0.000907256	0.000521672	0.00081653	0.000589716	0.00117943	0.000703123	0.00117943	0.000703123	0.00136088	0.000929937	0.00124748	0.00113407	Bacteria(100);Firmicutes(100);Clostridia(100);Clostridiales(100);Clostridiales_unclassified(53);Clostridiales_unclassified(53);
Otu00128	0	0	0	0	0	0	2.26814e-05	0	0	0	0	0	2.26814e-05	4.53628e-05	0	0	0	0	0	0	0	0	0	2.26814e-05	0	0	0	0	0	0	0.000748486	0.00240423	0.00167842	0.000385584	0.00324344	0.000362902	9.07256e-05	9.07256e-05	Bacteria(100);Proteobacteria(100);Deltaproteobacteria(100);Desulfovibrionales(100);Desulfovibrionaceae(100);Bilophila(100);
Otu00129	0.000362902	0.00015877	0.000226814	0.000249495	0	0.000113407	0.000226814	6.80442e-05	0.000136088	6.80442e-05	0.000181451	0.000498991	0.000294858	0.000929937	0.00127016	0.000498991	0.00065776	0.000226814	0.000498991	0.00201864	0.000226814	0.000793849	0.000453628	0.000385584	0.000567035	0.000226814	0.000181451	0.000430946	0.000430946	0.000181451	0.000793849	0.00460432	0.00215473	0.000884574	0.00104334	0.00113407	0.00102066	0.00120211	Bacteria(100);Firmicutes(100);Clostridia(100);Clostridiales(100);Lachnospiraceae(100);Lachnospiraceae_unclassified(100);
Otu00130	0.000453628	0.00254032	0.000725805	0.000521672	4.53628e-05	0.000725805	0.000521672	0.00165574	0.000544353	0.00190524	0.000680442	0.000340221	0.00065776	0.000453628	0.000294858	0.00129284	0.000680442	0.00065776	0.00102066	0.002563	0.000521672	0.00081653	0.00136088	0.000703123	0.000680442	0.000907256	0.00065776	0.000952619	0.000249495	0.00015877	0.00102066	0.000498991	0.00147429	0.000430946	0.000861893	0.00206401	0.00142893	0.00136088	Bacteria(100);Firmicutes(100);Clostridia(100);Clostridiales(100);Clostridiales_unclassified(100);Clostridiales_unclassified(100);
Otu00131	0.00065776	0.000385584	0.000498991	0.00065776	4.53628e-05	0.000385584	0.000362902	0.000181451	0.000226814	0.00015877	0.000703123	0.000703123	0.000703123	0.00115675	0.000952619	0.000567035	0.0009753	0.00031754	0.000748486	0.000748486	0.000793849	0.00115675	0.00081653	0.000430946	0.000771167	0.000521672	0.00124748	0.00065776	0.00102066	0.00104334	0.000453628	0.00210937	0.00167842	0.00106603	0.000748486	0.00102066	0.000793849	0.000725805	Bacteria(100);Firmicutes(100);Clostridia(100);Clostridiales(100);Ruminococcaceae(100);Ruminococcaceae_unclassified(100);
Otu00132	0.000476309	0.000272177	2.26814e-05	0.000748486	0	0.000113407	0.000340221	9.07256e-05	0.00015877	0.000136088	0.000725805	0.000907256	0.000476309	0.00172379	0.00251763	0.0032888	0.00555694	0.000272177	0.000793849	0.00306199	0.000680442	0.00163306	0.000748486	0.000567035	0.00104334	0.000748486	0.000680442	0.000476309	0.000521672	0.00015877	0.000498991	0.000340221	0.000521672	0.000272177	0.00015877	0.000408265	0.000635079	0.000294858	Bacteria(100);Firmicutes(100);Clostridia(100);Clostridiales(100);Lachnospiraceae(100);Lachnospiraceae_unclassified(100);
Otu00133	6.80442e-05	0.000226814	0.000249495	4.53628e-05	0	9.07256e-05	0.00111139	6.80442e-05	2.26814e-05	6.80442e-05	0.000362902	0.000204133	0.00111139	0.000385584	0.00031754	0.00392388	0.00081653	0.000204133	0.000204133	0.000113407	0.000498991	0.0009753	0.000544353	0.000385584	0.000725805	0.000272177	0.000430946	0.000453628	0.000136088	4.53628e-05	0.000408265	0.000294858	0.000567035	0.000294858	0.00136088	0.000408265	0.00204133	0.000362902	Bacteria(100);Firmicutes(100);Clostridia(100);Clostridiales(100);Lachnospiraceae(100);Acetitomaculum(100);
Otu00134	0.000476309	0.000204133	0.000113407	0.000544353	2.26814e-05	0.000430946	0.00108871	0.000226814	0.000136088	0.000204133	0.000748486	0.00185987	0.0012248	0.000952619	0.000884574	0.00111139	0.000929937	0.000181451	0.00104334	0.00165574	0.000476309	0.00120211	0.000635079	0.000294858	0.000544353	0.00113407	0.000362902	0.000362902	0.00031754	0.000181451	0.000544353	0.000226814	0.000521672	0.000476309	0.00081653	0.000771167	0.0009753	0.00120211	Bacteria(100);Firmicutes(100);Clostridia(100);Clostridiales(100);Lachnospiraceae(100);Lachnospiraceae_unclassified(100);
Otu00135	6.80442e-05	0.000272177	6.80442e-05	6.80442e-05	4.53628e-05	4.53628e-05	0.000113407	0	0	2.26814e-05	0.000453628	0.000929937	0.000748486	0.0042641	0.00399193	0.000635079	0.00106603	0.000385584	0.00081653	0.000476309	0.000589716	0.00124748	0.00065776	0.000294858	0.000703123	0.000748486	0.000453628	0.000839212	0.000612398	0.000136088	0.0009753	0.000476309	0.000589716	0.000362902	0.000635079	0.00165574	0.000453628	0.000748486	Bacteria(100);Firmicutes(100);Clostridia(100);Clostridiales(100);Lachnospiraceae(100);Lachnospiraceae_unclassified(100);
Otu00136	0.00192792	0.00145161	0.000498991	0.00163306	6.80442e-05	0.000612398	0.000725805	0.000226814	0.000476309	0.000544353	0.000476309	0.000589716	0.000567035	0.00165574	0.00167842	0.000748486	0.00260836	0.00031754	0.00111139	0.00129284	0.0009753	0.00124748	0.000771167	0.000839212	0.0015877	0.000771167	0.000498991	0.000952619	0.0012248	0.000272177	0.000340221	0.000181451	0.000430946	0.000362902	0.000453628	0.000340221	0.000635079	0.000544353	Bacteria(100);Firmicutes(100);Clostridia(100);Clostridiales(100);Lachnospiraceae(100);Lachnospiraceae_unclassified(100);
Otu00137	0.000362902	0.000884574	0.00031754	0.000635079	0.00015877	0.000249495	0.000340221	0.000272177	0.000204133	0.00015877	0.000340221	0.00031754	0.000226814	0.000544353	0.000589716	0.000498991	0.000703123	0.00015877	0.000430946	0.000181451	0.000952619	0.000453628	0.000453628	0.000907256	0.000340221	0.00213205	0.000476309	0.000612398	0.00065776	0.0009753	0.00129284	0.000612398	0.0012248	0.00172379	0.00102066	0.00258568	0.00206401	0.00106603	Bacteria(100);Firmicutes(100);Clostridia(100);Clostridiales(100);Clostridiales_unclassified(100);Clostridiales_unclassified(100);
Otu00138	0.000362902	0.000249495	0.000113407	0.000272177	0	0.000181451	0.00031754	0.00015877	0.000226814	2.26814e-05	0.000408265	0.000408265	0.000204133	0.000544353	0.000793849	0.0009753	0.0013382	0.000204133	0.00124748	0.000771167	0.000476309	0.000294858	0.000294858	0.00031754	0.000453628	0.000204133	0.000249495	0.000362902	0.000589716	0.00031754	0.000430946	0.000362902	0.000408265	0.000544353	0.000521672	0.000521672	0.00140625	0.00297126	Bacteria(100);Firmicutes(100);Clostridia(100);Clostridiales(100);Lachnospiraceae(100);Lachnospiraceae_unclassified(100);
Otu00139	0.000113407	0.000136088	2.26814e-05	0.000181451	0	9.07256e-05	0.00149697	9.07256e-05	0.000113407	0	0.000680442	0.000272177	0.00031754	0.00140625	0.000839212	0.00238155	0.00827871	0.000294858	0.000136088	6.80442e-05	0.000385584	0.000884574	0.00031754	0.000430946	0.00124748	0.000430946	0.000567035	0.000635079	0.00161038	2.26814e-05	0.000340221	0.000204133	0.000430946	0.000567035	0.000294858	0.00015877	0.00156502	0.00015877	Bacteria(100);Firmicutes(100);Clostridia(100);Clostridiales(100);Lachnospiraceae(100);Lachnospiraceae_unclassified(100);
Otu00140	0.000589716	0.000884574	0.000181451	0.000589716	0	0.00015877	0.000521672	0.000136088	0.000272177	0.000249495	0.000725805	0.000385584	0.000612398	0.00224546	0.00335685	0.00065776	0.00392388	0.000408265	0.000612398	0.00161038	0.000453628	0.00210937	0.000589716	0.000340221	0.000748486	0.000589716	0.000408265	0.000521672	0.00145161	9.07256e-05	0.000385584	0.000385584	0.000567035	0.000294858	0.000430946	0.000362902	0.000385584	0.00031754	Bacteria(100);Firmicutes(100);Clostridia(100);Clostridiales(100);Lachnospiraceae(100);Lachnospiraceae_unclassified(100);
Otu00141	0.000544353	0.000498991	0.000272177	0.00156502	0	0.000839212	0.000430946	0.000385584	0.000340221	0.000249495	0.000181451	0.000340221	0.000567035	0.000249495	0.000136088	0.00179183	0.000362902	0.000544353	0.000408265	0.000839212	0.00015877	0.000340221	0.00140625	0.000907256	0.000272177	0.0015877	0.000567035	0.00015877	0.000226814	6.80442e-05	0.000612398	0.000272177	0.0012248	0.000680442	0.0035383	0.00113407	0.000861893	0.00192792	Bacteria(100);Firmicutes(100);Clostridia(100);Clostridiales(100);Clostridiales_unclassified(100);Clostridiales_unclassified(100);
Otu00142	0.000544353	0.00185987	0.000272177	0.00188256	0	0.000498991	0.000430946	0.000929937	0.000249495	0.000136088	0.000476309	0.000521672	0.00065776	0.0013382	0.000453628	0.000272177	0.000249495	0.000498991	0.000680442	0.00188256	0.000725805	0.00149697	0.000340221	0.000226814	0.000340221	0.000249495	0.000294858	0.00533013	0.00156502	0.000544353	0.000612398	0.000861893	0.000181451	0.000113407	0.000294858	0.000362902	0.000612398	0.00140625	Bacteria(100);Firmicutes(100);Clostridia(100);Clostridiales(100);Lachnospiraceae(100);Lachnospiraceae_unclassified(100);
Otu00143	0.000884574	0.000589716	0.000181451	0.000544353	0	0.000204133	0.000635079	0.00015877	0.000181451	0.000294858	0.000589716	0.000294858	0.000362902	0.000907256	0.00120211	0.000340221	0.00326612	9.07256e-05	0.000521672	0.00138357	0.000249495	0.00145161	0.000272177	0.000635079	0.000567035	0.000589716	0.000544353	0.000680442	0.00120211	4.53628e-05	0.00104334	0.000181451	0.000226814	0.000544353	0.000861893	0.000272177	0.000884574	0.000453628	Bacteria(100);Firmicutes(100);Clostridia(100);Clostridiales(100);Lachnospiraceae(100);Lachnospiraceae_unclassified(100);
Otu00144	4.53628e-05	0.000204133	0.00015877	2.26814e-05	0	2.26814e-05	9.07256e-05	9.07256e-05	9.07256e-05	2.26814e-05	6.80442e-05	0.000204133	0.000136088	0.000113407	6.80442e-05	9.07256e-05	2.26814e-05	0.000113407	4.53628e-05	0	9.07256e-05	0.00015877	0.00015877	0.000113407	4.53628e-05	0.000249495	0.00104334	0.000272177	4.53628e-05	2.26814e-05	0.00138357	0.000635079	0.0013382	0.00081653	0.00140625	0.00578376	0.00335685	0.00258568	Bacteria(100);Firmicutes(100);Clostridia(100);Clostridiales(100);Clostridiales_unclassified(100);Clostridiales_unclassified(100);
Otu00145	0.000521672	0.000249495	6.80442e-05	0.000136088	0	6.80442e-05	0.000498991	9.07256e-05	0.00015877	0.00015877	0.000544353	0.000408265	0.000589716	0.00192792	0.00179183	0.00235887	0.00376511	0.000204133	0.000294858	0.00528476	0.000408265	0.000385584	0.000589716	0.00031754	0.000521672	0.000408265	0.000226814	0.000476309	0.000612398	0.000249495	0.000430946	0.000294858	0.000476309	0.000294858	0.000340221	0.000294858	0.000521672	0.000181451	Bacteria(100);Firmicutes(100);Clostridia(100);Clostridiales(100);Lachnospiraceae(100);Lachnospiraceae_unclassified(100);
Otu00146	0	0	0	0	0	0	2.26814e-05	0	9.07256e-05	0	9.07256e-05	0.000249495	0.000635079	0.00115675	0.000612398	6.80442e-05	0.000498991	0.000113407	0.000294858	2.26814e-05	0.000544353	0.000204133	0.00741682	0.00015877	6.80442e-05	9.07256e-05	0.00015877	0.000181451	0.000113407	0.000113407	0.000272177	0.000362902	0.0039012	0.000226814	0.000408265	0.00129284	0.000589716	0.000680442	Bacteria(100);Firmicutes(100);Clostridia(100);Clostridiales(100);Ruminococcaceae(100);Ruminococcus(100);
Otu00147	0.000362902	0.000408265	2.26814e-05	0.000272177	0	6.80442e-05	0.000544353	0.000294858	0.000476309	0.00142893	0.000635079	0.000430946	0.000498991	0.000861893	0.00265372	0.000294858	0.000635079	0.000385584	0.000362902	0.00208669	0.00065776	0.00124748	0.00124748	0.000340221	0.000362902	0.000408265	0.000476309	0.00031754	0.00424142	0.000272177	0.000544353	0.000113407	0.00015877	0.00031754	0.000362902	0.00015877	0.000204133	0.000635079	Bacteria(100);Firmicutes(100);Clostridia(100);Clostridiales(100);Lachnospiraceae(100);Lachnospiraceae_unclassified(100);
Otu00148	0.000226814	0.000113407	0	0.00031754	2.26814e-05	0.000181451	0.000340221	9.07256e-05	0.000204133	0.00015877	0.000567035	0.000839212	0.000907256	0.000929937	0.00154233	0.00124748	0.00124748	0.000453628	0.00081653	0.00147429	0.000589716	0.00120211	0.000861893	0.000453628	0.000567035	0.000453628	0.00031754	0.000521672	0.000498991	0.000204133	0.000703123	0.00065776	0.000612398	0.000703123	0.000476309	0.000635079	0.000997981	0.000907256	Bacteria(100);Firmicutes(100);Clostridia(100);Clostridiales(100);Ruminococcaceae(100);Ruminococcaceae_unclassified(100);
Otu00149	0.000498991	0.000226814	0.000226814	0.000589716	0	0.00015877	0.00015877	6.80442e-05	9.07256e-05	0.000181451	0.000997981	0.000294858	0.000635079	0.00324344	0.0022001	0.0009753	0.00154233	0.000272177	0.000748486	0.00156502	0.000340221	0.00102066	0.000362902	0.000136088	0.000544353	0.000249495	0.000498991	0.00115675	0.00131552	0.00015877	0.000385584	0.000340221	0.000430946	0.000272177	0.000680442	0.000907256	0.00145161	0.00308467	Bacteria(100);Firmicutes(100);Clostridia(100);Clostridiales(100);Lachnospiraceae(100);Lachnospiraceae_unclassified(100);
Otu00150	0.00111139	0.000294858	0.000181451	0.000635079	2.26814e-05	0.000340221	0.000793849	0.000136088	0.000113407	9.07256e-05	0.000430946	0.00031754	0.000567035	0.000861893	0.000748486	0.00081653	0.00263104	0.000249495	0.000521672	0.00117943	0.000294858	0.0012248	0.000181451	0.000113407	0.00131552	0.00015877	0.000521672	0.000340221	0.000680442	0.000294858	0.000589716	0.00031754	0.00283517	0.00102066	0.000793849	0.00208669	2.26814e-05	0.000635079	Bacteria(100);Firmicutes(100);Clostridia(100);Clostridiales(100);Lachnospiraceae(100);Lachnospiraceae_unclassified(100);
Otu00151	0.000476309	0.000294858	0.000136088	0.000272177	2.26814e-05	9.07256e-05	0.000839212	0.000204133	0.00015877	0.000136088	0.000544353	0.000498991	0.0009753	0.00140625	0.00145161	0.0012248	0.00151965	0.00031754	0.000703123	0.00127016	0.000476309	0.000793849	0.000612398	0.000453628	0.000567035	0.000748486	0.000453628	0.000408265	0.000476309	0.000453628	0.000907256	0.000340221	0.00065776	0.000408265	0.000589716	0.0009753	0.00106603	0.000635079	Bacteria(100);Firmicutes(100);Clostridia(100);Clostridiales(100);Lachnospiraceae(100);Lachnospiraceae_unclassified(100);
Otu00152	0.00015877	0.000181451	0.000136088	0.000204133	2.26814e-05	0.000181451	0.000204133	6.80442e-05	0.000113407	0.000113407	0.000453628	0.000362902	0.000544353	0.00140625	0.00131552	0.00115675	0.00147429	0.000498991	0.000476309	0.00113407	0.000498991	0.000612398	0.000385584	0.00031754	0.000453628	0.000430946	0.000635079	0.000408265	0.000521672	0.000385584	0.000612398	0.000748486	0.00117943	0.00081653	0.000952619	0.000725805	0.000680442	0.00127016	Bacteria(100);Firmicutes(100);Clostridia(100);Clostridiales(100);Clostridiales_unclassified(100);Clostridiales_unclassified(100);
Otu00153	0.000567035	0.000884574	0.000249495	0.000861893	2.26814e-05	0.000272177	0.00151965	0.000294858	0.000340221	0.000294858	0.00065776	0.00065776	0.00102066	0.00235887	0.00108871	0.000567035	0.00167842	0.00015877	0.00102066	0.00176915	0.000408265	0.000725805	0.000249495	0.000113407	0.000362902	0.000362902	0.000907256	0.000748486	0.000521672	0.000294858	0.000703123	0.000453628	0.000589716	0.000181451	0.000725805	0.000703123	0.000430946	0.000680442	Bacteria(100);Firmicutes(100);Clostridia(100);Clostridiales(100);Lachnospiraceae(100);Lachnospiraceae_unclassified(100);
Otu00154	0.000408265	0.000567035	0.000249495	0.000521672	0	0.00015877	0.000453628	0.000136088	9.07256e-05	9.07256e-05	0.000340221	0.000272177	0.000408265	0.0015877	0.00127016	0.000997981	0.000226814	9.07256e-05	0.00081653	0.00136088	0.000362902	0.000453628	0.000680442	0.000362902	0.000521672	0.000567035	0.000453628	0.00081653	0.000839212	0.000249495	0.000453628	0.000725805	0.000521672	0.000453628	0.000521672	0.000793849	0.000498991	0.000430946	Bacteria(100);Firmicutes(100);Clostridia(100);Clostridiales(100);Lachnospiraceae(100);Lachnospiraceae_unclassified(100);
Otu00155	0.000839212	0.000453628	6.80442e-05	0.000136088	2.26814e-05	4.53628e-05	0.000181451	0.000113407	0.000204133	0.000294858	0.000340221	0.000907256	0.000589716	0.00131552	0.0012248	0.00115675	0.0023135	0.000204133	0.000884574	0.00138357	0.000498991	0.000997981	0.000249495	0.000453628	0.000771167	0.000272177	0.000430946	0.000385584	0.000612398	0.000113407	0.000408265	0.000498991	0.000294858	0.000249495	0.000589716	0.000408265	0.000340221	0.000340221	Bacteria(100);Firmicutes(100);Clostridia(100);Clostridiales(100);Lachnospiraceae(100);Lachnospiraceae_unclassified(100);
Otu00156	0.000204133	0.000362902	4.53628e-05	0.000385584	4.53628e-05	0.000113407	0.000771167	0.00015877	0.00015877	2.26814e-05	0.000567035	0.000408265	0.000544353	0.000453628	0.00065776	0.000589716	0.0009753	0.000204133	0.000476309	0.000680442	0.000680442	0.00111139	0.000567035	0.00065776	0.000771167	0.000362902	0.000430946	0.000385584	0.000340221	0.000453628	0.000680442	0.000430946	0.000884574	0.000839212	0.000952619	0.00124748	0.000430946	0.00224546	Bacteria(100);Firmicutes(100);Clostridia(100);Clostridiales(100);Ruminococcaceae(100);Oscillibacter(100);
Otu00157	0.000476309	0.000498991	9.07256e-05	0.000340221	2.26814e-05	0.000181451	0.000567035	0.000181451	0.000385584	0.000272177	0.000340221	0.000703123	0.000589716	0.00247227	0.00131552	0.00129284	0.00104334	0.000408265	0.00136088	0.00115675	0.000408265	0.000430946	0.000272177	0.00031754	0.000430946	0.000362902	0.000340221	0.000453628	0.000362902	0.000453628	0.000567035	0.00015877	0.000521672	0.000589716	0.000612398	0.000589716	0.000793849	0.00151965	Bacteria(100);Firmicutes(100);Clostridia(100);Clostridiales(100);Lachnospiraceae(100);Dorea(100);
Otu00158	0.000113407	0.000113407	6.80442e-05	0.000294858	6.80442e-05	0.000204133	0.000385584	0.000113407	0.00015877	0.00015877	0.000521672	0.00031754	0.000612398	0.000680442	0.000771167	0.000476309	0.00108871	0.000204133	0.000340221	0.000521672	0.000680442	0.0009753	0.000521672	0.000249495	0.000544353	0.000771167	0.000703123	0.000362902	0.000294858	9.07256e-05	0.000453628	0.00065776	0.00102066	0.000929937	0.000725805	0.00224546	0.00167842	0.00106603	Bacteria(100);Firmicutes(100);Clostridia(100);Clostridiales(100);Ruminococcaceae(100);Ruminococcaceae_unclassified(80);
Otu00159	0	0	0.000567035	4.53628e-05	0.0013382	4.53628e-05	0	2.26814e-05	2.26814e-05	4.53628e-05	2.26814e-05	4.53628e-05	0	6.80442e-05	6.80442e-05	2.26814e-05	4.53628e-05	9.07256e-05	0	4.53628e-05	4.53628e-05	6.80442e-05	0.000136088	0	0.000385584	2.26814e-05	0.000136088	6.80442e-05	0.000181451	2.26814e-05	0.00405997	0.00142893	0.00322076	0.00111139	0.00124748	0.000839212	0.000725805	0.000793849	Bacteria(100);Firmicutes(100);Bacilli(100);Lactobacillales(100);Enterococcaceae(100);Enterococcus(100);
Otu00160	0	0	0	0	9.07256e-05	2.26814e-05	0	0	0	0	0	2.26814e-05	2.26814e-05	2.26814e-05	2.26814e-05	0	0	2.26814e-05	0	2.26814e-05	0	0	6.80442e-05	0	0	0	0	2.26814e-05	0	2.26814e-05	0.000839212	0.000952619	0.00106603	0.000476309	0.000589716	0.000385584	9.07256e-05	0.000204133	Bacteria(100);Actinobacteria(100);Actinobacteria(100);Actinomycetales(100);Corynebacteriaceae(100);Corynebacterium(100);
Otu00161	4.53628e-05	0.00031754	2.26814e-05	0.000181451	0	2.26814e-05	0.00015877	0	0.000113407	0	0.000612398	0.000498991	0.0012248	0.00272177	0.000703123	0.000884574	0.00258568	0.000136088	0.000476309	0.000453628	0.000589716	0.000589716	0.000385584	0.000498991	0.000294858	0.000430946	0.000476309	0.00031754	0.000635079	2.26814e-05	0.000249495	0.000204133	0.00031754	0.000249495	0.00065776	0.000340221	0.000340221	0.000249495	Bacteria(100);Firmicutes(100);Clostridia(100);Clostridiales(100);Lachnospiraceae(100);Lachnospiraceae_unclassified(100);
Otu00162	0.000521672	0.000793849	0.000884574	0.000430946	0.000430946	0.000272177	0.000635079	0.000272177	0.000136088	0.000430946	0.000272177	0.000612398	0.000680442	0.000249495	0.000249495	0.000340221	0.000181451	0.00015877	0.000476309	0.000294858	0.000408265	0.000385584	0.00031754	0.000181451	0.000498991	0.000294858	0.000385584	0.000385584	0.000567035	0.000793849	0.000181451	0.00031754	0.000907256	0.000839212	0.00065776	0.000294858	0.000476309	0.000748486	Bacteria(100);Bacteroidetes(100);Bacteroidia(100);Bacteroidales(100);Porphyromonadaceae(100);Porphyromonadaceae_unclassified(100);
Otu00163	0.000612398	0.000340221	9.07256e-05	0.000703123	0	0.00031754	0.00102066	0.00015877	0.000113407	0.000226814	0.000771167	0.00149697	0.000612398	0.000725805	0.000612398	0.000839212	0.0023135	0.000340221	0.00081653	0.00111139	0.000498991	0.00104334	0.000544353	0.000204133	0.000430946	0.000362902	0.000362902	0.000521672	0.000771167	0.000362902	0.000567035	0.000612398	0.000249495	0.000272177	0.000385584	0.000294858	0.000226814	0.000362902	Bacteria(100);Firmicutes(100);Clostridia(100);Clostridiales(100);Lachnospiraceae(100);Lachnospiraceae_unclassified(100);
Otu00164	0.000226814	0.000408265	0.000113407	0.000385584	0.00015877	0.000136088	0.000226814	0.000249495	0.000181451	0.000136088	0.000544353	0.000884574	0.000408265	0.000453628	0.000362902	0.000226814	0.000929937	0.00031754	0.000430946	0.000521672	0.000362902	0.000362902	0.00065776	0.000498991	0.000249495	0.000589716	0.000408265	0.000340221	0.000498991	0.000453628	0.000498991	0.00065776	0.00167842	0.000680442	0.0019506	0.000839212	0.00081653	0.000952619	Bacteria(100);Firmicutes(100);Clostridia(100);Clostridiales(100);Lachnospiraceae(100);Lachnospiraceae_unclassified(100);
Otu00165	0.000226814	0.000249495	0.000113407	0.000249495	2.26814e-05	0.000136088	0.000635079	0.000113407	9.07256e-05	0.000249495	0.00031754	0.000136088	0.000340221	0.000725805	0.000929937	0.000249495	0.000725805	0.000294858	0.000385584	0.000612398	0.000498991	0.000498991	0.000408265	0.000362902	0.000385584	0.000476309	0.000521672	0.000294858	0.000498991	0.000408265	0.000907256	0.000952619	0.00136088	0.000544353	0.000748486	0.000907256	0.00176915	0.00167842	Bacteria(100);Firmicutes(100);Clostridia(100);Clostridiales(100);Lachnospiraceae(100);Clostridium_XlVb(100);
Otu00166	0.000113407	0.000136088	0.000181451	0.000204133	0	4.53628e-05	0.00111139	0.000113407	0.000113407	0.00031754	0.000362902	0.000589716	0.000544353	0.000408265	0.000181451	0.000703123	0.000408265	0.00015877	0.000453628	0.000521672	0.000385584	0.000385584	0.000204133	0.000294858	0.000408265	0.000181451	0.000861893	0.000430946	0.000408265	0.000793849	0.000907256	0.000294858	0.00124748	0.000181451	0.0017011	0.00102066	0.000272177	0.0026764	Bacteria(100);Firmicutes(100);Clostridia(100);Clostridiales(100);Ruminococcaceae(100);Ruminococcaceae_unclassified(99);
Otu00167	0.000181451	0.000385584	0	0.000136088	0	0.000453628	0	6.80442e-05	0.0009753	0.000181451	0.000498991	0.00031754	0.00124748	0.000771167	0.000567035	0.000498991	0.000340221	0.000136088	0.000567035	0.00492186	0.000204133	0.000680442	0.000272177	0.000771167	0.000680442	0.00081653	0.000476309	0.000249495	0.000340221	2.26814e-05	0.000680442	0.000430946	0.000725805	0.00031754	0.00031754	0.000430946	0.000136088	0.000181451	Bacteria(100);Firmicutes(100);Clostridia(100);Clostridiales(100);Clostridiales_unclassified(100);Clostridiales_unclassified(100);
Otu00168	0.000294858	0.00015877	0.000113407	0.000385584	0	0.000181451	0.000272177	6.80442e-05	0.000136088	0.000136088	0.00347025	0.000294858	0.000635079	0.00378779	0.00129284	0.000839212	0.000861893	0.00031754	0.000430946	0.000498991	0.000249495	0.000725805	0.000453628	0.00031754	0.00031754	0.000453628	0.000771167	0.00031754	0.000498991	0.000793849	0.000340221	0.00015877	0.000204133	0.000181451	0.000408265	0.000703123	0.000385584	0.00031754	Bacteria(100);Firmicutes(100);Clostridia(100);Clostridiales(100);Lachnospiraceae(100);Lachnospiraceae_unclassified(100);
Otu00169	0.000272177	0.000884574	0.000136088	0.00081653	0	0.000181451	0.000521672	9.07256e-05	0.000635079	0.000521672	0.000498991	0.00108871	0.000272177	0.0013382	0.0013382	0.000725805	0.000771167	0.000362902	0.000430946	0.00111139	0.00081653	0.000997981	0.000567035	0.000340221	0.000408265	0.00065776	0.000272177	0.00113407	0.00242691	0.000181451	0.000748486	0.000113407	0.000635079	0.000136088	0.000294858	0.000113407	0.000181451	0.000272177	Bacteria(100);Firmicutes(100);Clostridia(100);Clostridiales(100);Lachnospiraceae(100);Lachnospiraceae_unclassified(100);
Otu00170	0	0	0	2.26814e-05	0	0	6.80442e-05	0	0	0	0	0	0	0	0	0	2.26814e-05	0	0	0	0	0	0	2.26814e-05	0	0	0	0	0	0.000113407	0	0	4.53628e-05	2.26814e-05	4.53628e-05	0	0	0	Bacteria(100);Firmicutes(100);Clostridia(100);Clostridiales(100);Lachnospiraceae(100);Lachnospiraceae_unclassified(100);
Otu00171	0.000226814	0.000476309	0	0.000272177	0	0.000181451	0.000952619	0.000136088	0.00015877	0.000113407	0.000680442	0.000635079	0.000839212	0.00136088	0.000680442	0.00015877	0.000952619	9.07256e-05	0.000680442	0.00131552	0.000476309	0.000340221	0.000680442	0.000362902	0.000385584	0.000567035	0.000498991	0.000793849	0.000544353	0.000113407	0.000793849	0.000294858	0.000294858	0.000226814	0.000385584	0.000408265	0.000249495	0.000498991	Bacteria(100);Firmicutes(100);Clostridia(100);Clostridiales(100);Clostridiales_unclassified(100);Clostridiales_unclassified(100);
Otu00172	0.000430946	0.000793849	0.000226814	0.000294858	6.80442e-05	0.00065776	0.000521672	0.000204133	0.000113407	0.00015877	0.000340221	0.00031754	0.000136088	0.000181451	0.000294858	0.00031754	0.00065776	0.00015877	0.000453628	0.00015877	0.000249495	0.000430946	0.00031754	0.000703123	0.000362902	0.000294858	0.000204133	0.000204133	0.000430946	0.000294858	0.00145161	0.000385584	0.00065776	0.000725805	0.00031754	0.000544353	0.000612398	0.00183719	Bacteria(100);Bacteroidetes(100);Bacteroidia(100);Bacteroidales(100);Porphyromonadaceae(100);Parabacteroides(100);
Otu00173	9.07256e-05	4.53628e-05	6.80442e-05	0.000113407	4.53628e-05	4.53628e-05	6.80442e-05	2.26814e-05	2.26814e-05	6.80442e-05	0.000136088	9.07256e-05	2.26814e-05	9.07256e-05	4.53628e-05	2.26814e-05	0	0	6.80442e-05	2.26814e-05	0	0	4.53628e-05	9.07256e-05	6.80442e-05	2.26814e-05	0.000204133	4.53628e-05	9.07256e-05	0.000839212	0.00108871	0.000521672	0.00120211	0.00104334	0.00192792	0.00741682	0.00102066	0.00065776	Bacteria(100);Bacteroidetes(100);Bacteroidia(100);Bacteroidales(100);Porphyromonadaceae(100);Parabacteroides(100);
Otu00174	0	4.53628e-05	4.53628e-05	4.53628e-05	0.000589716	2.26814e-05	0	2.26814e-05	2.26814e-05	2.26814e-05	2.26814e-05	4.53628e-05	4.53628e-05	4.53628e-05	4.53628e-05	0	0	0	2.26814e-05	2.26814e-05	2.26814e-05	2.26814e-05	2.26814e-05	2.26814e-05	0	0	0	2.26814e-05	0	0	0.000544353	0.00115675	0.00229082	0.000362902	0.000635079	0.000362902	0.000181451	0.000249495	Bacteria(100);Firmicutes(100);Bacilli(100);Bacillales(100);Staphylococcaceae(100);Staphylococcaceae_unclassified(99);
Otu00175	0.000408265	0.000430946	0.000340221	2.26814e-05	4.53628e-05	6.80442e-05	0.000204133	6.80442e-05	9.07256e-05	6.80442e-05	0.000362902	0.000340221	0.000453628	0.000385584	0.000362902	0.00065776	0.000430946	0.000952619	0.00065776	0.000612398	0.00031754	0.000612398	0.00111139	0.000430946	0.00065776	0.000181451	0.000907256	0.000453628	0.000294858	0.000272177	0.00138357	0.00031754	0.000408265	0.000385584	0.000839212	0.000430946	0.000362902	0.000997981	Bacteria(100);Firmicutes(100);Firmicutes_unclassified(100);Firmicutes_unclassified(100);Firmicutes_unclassified(100);Firmicutes_unclassified(100);
Otu00176	0.000453628	0.00031754	0.000136088	0.000793849	4.53628e-05	0.000589716	0.000771167	6.80442e-05	0.000226814	0.000408265	0.000204133	0.000703123	0.000680442	0.000703123	0.000294858	0.000544353	0.0012248	0.000204133	0.000612398	0.000725805	0.000385584	0.000612398	0.000385584	0.000362902	0.00111139	0.000589716	0.000294858	0.000385584	0.00031754	0.000136088	0.000408265	9.07256e-05	0.00081653	0.000340221	0.000362902	0.000635079	0.000294858	0.000362902	Bacteria(100);Firmicutes(100);Clostridia(100);Clostridiales(100);Lachnospiraceae(100);Lachnospiraceae_unclassified(100);
Otu00177	0.000544353	0.000748486	4.53628e-05	0.000521672	4.53628e-05	0.000272177	0.000136088	0.00113407	0.000113407	0.000725805	0.000680442	0.000567035	0.000226814	0.000362902	0.00031754	0.000703123	0.000340221	0.000136088	0.000385584	0.000430946	0.000340221	0.0015877	0.000181451	0.000294858	0.000226814	0.0013382	0.000204133	0.000362902	0.00031754	0.000771167	0.000430946	0.000294858	0.000612398	0.000249495	0.000498991	0.00065776	0.000567035	0.000680442	Bacteria(100);Bacteria_unclassified(100);Bacteria_unclassified(100);Bacteria_unclassified(100);Bacteria_unclassified(100);Bacteria_unclassified(100);
Otu00178	0.000226814	0.000249495	4.53628e-05	0.000136088	0	0.000408265	0.000839212	0.000113407	6.80442e-05	0.000793849	0.0009753	0.000136088	0.000839212	0.00197328	0.000589716	0.00167842	0.000771167	0.000725805	0.000589716	0.00335685	0.000181451	0.000340221	0.000204133	0.000204133	0.000204133	0.0009753	0.000113407	0.000136088	0.000521672	0.000612398	0.000181451	9.07256e-05	0.000294858	0.000226814	0.000430946	0.000340221	0.000771167	0.000226814	Bacteria(100);Firmicutes(100);Clostridia(100);Clostridiales(100);Lachnospiraceae(100);Lachnospiraceae_unclassified(100);
Otu00179	0.000204133	9.07256e-05	0.00015877	0.000181451	0	6.80442e-05	2.26814e-05	0	0.00015877	4.53628e-05	0.000136088	4.53628e-05	0.000181451	0.000748486	0.000113407	0.00102066	0.000272177	9.07256e-05	0.000430946	0.000567035	0.000113407	0.00015877	0.00015877	9.07256e-05	0.000226814	4.53628e-05	0.000294858	0.000340221	0.000136088	0	0.00031754	0.000249495	0.000362902	0.000272177	0.000589716	0.000204133	0.000226814	0.00120211	Bacteria(100);Firmicutes(100);Clostridia(100);Clostridiales(100);Lachnospiraceae(100);Lachnospiraceae_unclassified(100);
Otu00180	0.000226814	0.000408265	2.26814e-05	0.000204133	0	4.53628e-05	0.000612398	0.000136088	6.80442e-05	4.53628e-05	0.000589716	0.000362902	0.000521672	0.00106603	0.00154233	0.00136088	0.00129284	0.000204133	0.000612398	0.00142893	0.000430946	0.000498991	0.000385584	0.000340221	0.00065776	0.000430946	0.000226814	0.000340221	0.00031754	0.000204133	0.000362902	0.000272177	0.000498991	0.000430946	0.000408265	0.000544353	0.00065776	0.000362902	Bacteria(100);Firmicutes(100);Clostridia(100);Clostridiales(100);Lachnospiraceae(100);Lachnospiraceae_unclassified(100);
Otu00181	0.00031754	0.000635079	0.000408265	0.000340221	0.000362902	0.000340221	0.000612398	0.0013382	0.000362902	0.000521672	0.000635079	0.000340221	0.000793849	0.000544353	0.000453628	0.000612398	0.00015877	0.000521672	0.000544353	0.00108871	0.000703123	0.00065776	0.000430946	0.000249495	0.000498991	0.000294858	0.00031754	0.000476309	0.000635079	0.000272177	0.000340221	0.000476309	0.000272177	0.000226814	6.80442e-05	0.000204133	0.000249495	0.00031754	Bacteria(100);Bacteroidetes(100);Bacteroidetes_unclassified(100);Bacteroidetes_unclassified(100);Bacteroidetes_unclassified(100);Bacteroidetes_unclassified(100);
Otu00182	0.000294858	0.000204133	9.07256e-05	0.000204133	0	0.00015877	0.000476309	0.00015877	0.000181451	9.07256e-05	0.000476309	0.000680442	0.000612398	0.000997981	0.000884574	0.000612398	0.000839212	0.00031754	0.000884574	0.00106603	0.000635079	0.000771167	0.000385584	0.000612398	0.000113407	0.000521672	0.000408265	0.000567035	0.000567035	0.000362902	0.000703123	0.000408265	0.000703123	0.000272177	0.000453628	0.000340221	0.000408265	0.000680442	Bacteria(100);Firmicutes(100);Clostridia(100);Clostridiales(100);Ruminococcaceae(100);Butyricicoccus(100);
Otu00183	9.07256e-05	0.000113407	9.07256e-05	4.53628e-05	9.07256e-05	6.80442e-05	0	0	6.80442e-05	9.07256e-05	0.000793849	0.000567035	0.00113407	0.000748486	0.00131552	0.00102066	0.000204133	4.53628e-05	0.000748486	0.000476309	0.000362902	0.000430946	0.000680442	0.000181451	0.000226814	0.000181451	0.000430946	0.00031754	0.000385584	0.000567035	0.000521672	0.000430946	0.000340221	0.000612398	0.000476309	0.000680442	0.000567035	0.000929937	Bacteria(100);Actinobacteria(100);Actinobacteria(100);Coriobacteriales(100);Coriobacteriaceae(100);Asaccharobacter(92);
Otu00184	0.000181451	0.000340221	0.000113407	0.000272177	0	0.000226814	4.53628e-05	0.000952619	0.000362902	0.000362902	0.000453628	0.00015877	0.000204133	9.07256e-05	0.000226814	0.000453628	2.26814e-05	9.07256e-05	0.000294858	0.000181451	0.000521672	0.000204133	9.07256e-05	0.000181451	0.000113407	0.00015877	6.80442e-05	2.26814e-05	0.000272177	9.07256e-05	0.000997981	0.000408265	0.000703123	0.000839212	0.000997981	0.00562499	0.000703123	0.00213205	Bacteria(100);Firmicutes(100);Clostridia(100);Clostridiales(100);Clostridiales_unclassified(100);Clostridiales_unclassified(100);
Otu00185	6.80442e-05	0.000498991	0.000204133	0.000204133	2.26814e-05	0.000498991	0.000703123	0	2.26814e-05	2.26814e-05	0.000226814	0.000249495	0.000226814	0.000226814	0.000521672	9.07256e-05	0.00015877	9.07256e-05	0.000113407	9.07256e-05	0.00015877	0.000136088	0.000612398	0.000340221	0.000385584	0.000340221	0.00015877	0.000249495	0.000793849	0.000340221	0.00283517	0.00535281	0.00065776	0.00031754	0.000362902	0.000929937	0.000385584	0.000204133	Bacteria(100);Bacteria_unclassified(100);Bacteria_unclassified(100);Bacteria_unclassified(100);Bacteria_unclassified(100);Bacteria_unclassified(100);
Otu00186	0	0	0.0404863	0	0	0	0	0	0	0	0	0	0	0	0	0	0	0	0	0	0	0	0	0	0	0	0	0	0	0	0	0	0	0	0	0	0	0	Bacteria(100);Firmicutes(100);Bacilli(100);Lactobacillales(100);Lactobacillaceae(100);Lactobacillus(100);
Otu00187	6.80442e-05	0	2.26814e-05	6.80442e-05	0	0.000113407	9.07256e-05	6.80442e-05	0	2.26814e-05	0	6.80442e-05	4.53628e-05	2.26814e-05	0.000113407	2.26814e-05	0	0	0	2.26814e-05	2.26814e-05	9.07256e-05	2.26814e-05	6.80442e-05	2.26814e-05	2.26814e-05	6.80442e-05	6.80442e-05	4.53628e-05	0	0.000544353	0.00140625	0.000725805	0.000385584	0.00015877	0.00131552	0.000703123	0.000113407	Bacteria(100);Bacteroidetes(100);Bacteroidia(100);Bacteroidales(100);Bacteroidaceae(100);Bacteroides(100);
Otu00188	6.80442e-05	6.80442e-05	0	2.26814e-05	0	9.07256e-05	0.000181451	6.80442e-05	4.53628e-05	4.53628e-05	0.000226814	6.80442e-05	0.000430946	0.000521672	0.000498991	0.002563	0.0029259	9.07256e-05	0.000612398	0.000907256	0.000226814	0.000181451	0.000249495	0.00031754	9.07256e-05	0.00031754	0.000113407	9.07256e-05	0.000181451	2.26814e-05	0.00238155	0.00260836	0.000635079	0.000340221	0.000748486	0.000498991	0.000272177	0.000204133	Bacteria(100);Deferribacteres(100);Deferribacteres(100);Deferribacterales(100);Deferribacteraceae(100);Mucispirillum(100);
Otu00189	0.000725805	0.00031754	0.00031754	0.000567035	0.00124748	0.000294858	0.00031754	0.000249495	9.07256e-05	0.000136088	0.000204133	0.000408265	0.000340221	0.000181451	9.07256e-05	0.000226814	0.000294858	0.000136088	0.00015877	0.000113407	0.000204133	0.000136088	6.80442e-05	0.000181451	0.000249495	9.07256e-05	9.07256e-05	0.000136088	0.000294858	0.000226814	0.000136088	0.00147429	0.00031754	0.000635079	0.000385584	0.000249495	0.000430946	0.000725805	Bacteria(100);Bacteroidetes(100);Bacteroidia(100);Bacteroidales(100);Porphyromonadaceae(76);Porphyromonadaceae_unclassified(76);
Otu00190	6.80442e-05	6.80442e-05	6.80442e-05	4.53628e-05	6.80442e-05	0	2.26814e-05	6.80442e-05	0	4.53628e-05	6.80442e-05	0.000453628	0.000136088	6.80442e-05	6.80442e-05	6.80442e-05	0.000113407	9.07256e-05	9.07256e-05	0.000272177	0.000113407	4.53628e-05	9.07256e-05	0.000113407	0.000113407	9.07256e-05	6.80442e-05	2.26814e-05	2.26814e-05	0.000136088	0.00238155	0.000249495	0.00405997	0.000272177	0.00224546	0.000544353	0.000272177	0.000362902	Bacteria(100);Firmicutes(100);Erysipelotrichia(100);Erysipelotrichales(100);Erysipelotrichaceae(100);Erysipelotrichaceae_unclassified(100);
Otu00191	0.000362902	0.000294858	0.000294858	0.000294858	0.000635079	9.07256e-05	0.000136088	0.000113407	6.80442e-05	4.53628e-05	0.00015877	0.000136088	0.000226814	0.000136088	9.07256e-05	6.80442e-05	0.000181451	0.000113407	0.000226814	0	4.53628e-05	9.07256e-05	6.80442e-05	4.53628e-05	6.80442e-05	0.000249495	9.07256e-05	0.000136088	4.53628e-05	0.000113407	9.07256e-05	0.00145161	0.000294858	0.00065776	0.000567035	0.000136088	0.000544353	0.00065776	Bacteria(100);Bacteroidetes(100);Bacteroidia(100);Bacteroidales(100);Porphyromonadaceae(94);Porphyromonadaceae_unclassified(94);
Otu00192	9.07256e-05	0.000113407	0	0.000113407	0	2.26814e-05	0.000362902	4.53628e-05	2.26814e-05	9.07256e-05	0.000113407	0.000136088	0.000430946	0.000226814	0.000294858	0.000793849	0.000748486	0.000181451	0.000294858	0.000226814	0.000249495	0.000362902	0.000249495	0.000136088	0.000430946	0.000181451	0.000385584	0.000113407	9.07256e-05	4.53628e-05	0.000294858	0.00031754	0.000612398	0.000521672	0.000725805	0.00120211	0.00111139	0.000498991	Bacteria(100);Firmicutes(100);Clostridia(100);Clostridiales(100);Lachnospiraceae(100);Lachnospiraceae_unclassified(100);
Otu00193	9.07256e-05	0.000181451	2.26814e-05	6.80442e-05	9.07256e-05	0.000204133	0.000249495	6.80442e-05	0.000136088	6.80442e-05	0.000498991	0.000362902	0.000929937	0.0012248	0.000612398	0.000612398	0.000748486	0.00015877	0.000204133	0.000385584	0.000226814	0.000362902	0.000340221	0.00031754	0.000544353	0.000294858	0.000408265	0.00065776	0.000181451	9.07256e-05	0.000498991	0.000226814	0.000204133	0.000272177	0.000226814	0.000113407	0.000340221	0.000385584	Bacteria(100);Firmicutes(100);Clostridia(100);Clostridiales(100);Lachnospiraceae(100);Acetatifactor(100);
Otu00194	2.26814e-05	0.000136088	0.000204133	0.000181451	9.07256e-05	0.000249495	0.000249495	9.07256e-05	4.53628e-05	9.07256e-05	0.000884574	9.07256e-05	0.000113407	0.000136088	0.000204133	4.53628e-05	0.000113407	2.26814e-05	0.000249495	0	0.00015877	0.000181451	0.000748486	0.00015877	0.000340221	0.000249495	0.000272177	0.000362902	0.000294858	0.000385584	0.00081653	0.00288054	0.000430946	0.00031754	0.000340221	0.000453628	0.000430946	0.000249495	Bacteria(100);Bacteria_unclassified(100);Bacteria_unclassified(100);Bacteria_unclassified(100);Bacteria_unclassified(100);Bacteria_unclassified(100);
Otu00195	0.000226814	0.000294858	0.000612398	0.000362902	0	0.000748486	0.000249495	0.0019506	0.000771167	0.000249495	0.000136088	0.000362902	0.000181451	0.00031754	0.00015877	0.000680442	0.000249495	0.000498991	0.000272177	0.000498991	0.000181451	0.000249495	0.000362902	0.000249495	0.000226814	0.000680442	0.000544353	0.000136088	0.000136088	0.00015877	0.000567035	0.000136088	0.00031754	0.000181451	0.000453628	0.000612398	0.000929937	0.000453628	Bacteria(100);Bacteria_unclassified(100);Bacteria_unclassified(100);Bacteria_unclassified(100);Bacteria_unclassified(100);Bacteria_unclassified(100);
Otu00196	4.53628e-05	0	2.26814e-05	0	4.53628e-05	4.53628e-05	2.26814e-05	4.53628e-05	0	0	0	0	0	0	0	0	0	0	2.26814e-05	0	0	0	0	0	2.26814e-05	0	2.26814e-05	0	0	0	0.000136088	9.07256e-05	0.000181451	2.26814e-05	6.80442e-05	2.26814e-05	4.53628e-05	0.000249495	Bacteria(100);Bacteroidetes(100);Bacteroidia(100);Bacteroidales(100);Bacteroidaceae(100);Bacteroides(100);
Otu00197	0.000113407	0.000136088	0.000113407	9.07256e-05	6.80442e-05	9.07256e-05	0.000408265	4.53628e-05	0.000113407	9.07256e-05	0.000272177	0.000272177	0.000635079	0.000589716	0.000725805	0.000430946	0.000929937	0.000181451	0.000340221	0.000589716	0.000430946	0.000703123	0.000498991	0.000589716	0.000453628	0.000294858	0.000385584	0.000453628	0.000771167	0.000136088	0.000544353	0.000385584	0.000635079	0.00031754	0.000521672	0.000793849	0.00127016	0.000521672	Bacteria(100);Firmicutes(100);Clostridia(100);Clostridiales(100);Ruminococcaceae(100);Oscillibacter(100);
Otu00198	0.000113407	9.07256e-05	0	4.53628e-05	0	2.26814e-05	0.000181451	2.26814e-05	4.53628e-05	9.07256e-05	0.000544353	0.000839212	0.000181451	0.000498991	0.000498991	0.000294858	0.000294858	9.07256e-05	0.000181451	0.000430946	0.000453628	0.000113407	0.000703123	0.000204133	0.00031754	0.000181451	0.000385584	0.00120211	0.00015877	0.000748486	0.000408265	0.00015877	0.000408265	0.000385584	0.000249495	0.00192792	0.0017011	0.00213205	Bacteria(100);Firmicutes(100);Clostridia(100);Clostridiales(100);Ruminococcaceae(100);Clostridium_IV(97);
Otu00199	0.00015877	0.000294858	9.07256e-05	0.000272177	2.26814e-05	6.80442e-05	0.000476309	9.07256e-05	9.07256e-05	9.07256e-05	0.000567035	0.000204133	0.000680442	0.00197328	0.00120211	0.00081653	0.00108871	0.000226814	0.000521672	0.00176915	0.000294858	0.000226814	0.000385584	0.000204133	0.000612398	0.00015877	0.000362902	0.000408265	0.000453628	4.53628e-05	9.07256e-05	0.000136088	0.000249495	0.000113407	0.000113407	9.07256e-05	0.000294858	0.000113407	Bacteria(100);Firmicutes(100);Clostridia(100);Clostridiales(100);Lachnospiraceae(100);Lachnospiraceae_unclassified(100);
Otu00200	0.000453628	0.000498991	0.00015877	0.000635079	2.26814e-05	0.00015877	0.000612398	0.000226814	0.000272177	0.000294858	0.000226814	0.000453628	0.000340221	0.000952619	0.000544353	0.000340221	0.000635079	0.000272177	0.000294858	0.000703123	0.000453628	0.000498991	0.00015877	0.000226814	0.000521672	0.000430946	0.000476309	0.000340221	0.000521672	0.000204133	0.000498991	0.000408265	0.000498991	0.000340221	0.000430946	0.000498991	0.000476309	0.000476309	Bacteria(100);Firmicutes(100);Clostridia(100);Clostridiales(100);Lachnospiraceae(100);Lachnospiraceae_unclassified(100);
Otu00201	0.000272177	0.000181451	4.53628e-05	0.000408265	0	9.07256e-05	0.000362902	0.000226814	4.53628e-05	0.00015877	0.000181451	0.000204133	0.000226814	0.00306199	0.0009753	0.000136088	0.000589716	9.07256e-05	0.000226814	0.000589716	0.000113407	0.000567035	0.000249495	0.000294858	0.000362902	0.000204133	0.00015877	0.000997981	0.000703123	4.53628e-05	0.000249495	4.53628e-05	0.000385584	0	0.000272177	0.000204133	6.80442e-05	0.000249495	Bacteria(100);Firmicutes(100);Clostridia(100);Clostridiales(100);Lachnospiraceae(100);Lachnospiraceae_unclassified(100);
Otu00202	0.000136088	9.07256e-05	9.07256e-05	0.000181451	0	2.26814e-05	0.000385584	0	2.26814e-05	0.000181451	0.000362902	0.000226814	0.000430946	0.00154233	0.000567035	0.00065776	0.000635079	9.07256e-05	0.000226814	0.000453628	0.00031754	0.000272177	0.000204133	0.000204133	0.000226814	0.00015877	0.000249495	0.000204133	0.000204133	0	0.000703123	0.000294858	0.000430946	0.000249495	0.000408265	0.000272177	0.000430946	0.000680442	Bacteria(100);Firmicutes(100);Clostridia(100);Clostridiales(100);Lachnospiraceae(100);Lachnospiraceae_unclassified(100);
Otu00203	0.000249495	0.000113407	2.26814e-05	9.07256e-05	0	6.80442e-05	0.00031754	0.000136088	0.000340221	0.000113407	0.00367439	0.00031754	0.000453628	0.000907256	0.00081653	0.000771167	0.00081653	0.000136088	0.000453628	0.00174647	0.000476309	0.000249495	0.000272177	0.000294858	0.000385584	0.000385584	0.00081653	0.00015877	0.000385584	0.000113407	0.000113407	0.000113407	0.000136088	0.000136088	0.000226814	0.000204133	0.00015877	0.00117943	Bacteria(100);Firmicutes(100);Clostridia(100);Clostridiales(100);Lachnospiraceae(100);Lachnospiraceae_unclassified(100);
Otu00204	0.000204133	0.000204133	4.53628e-05	0.000113407	0	0.000136088	0.000272177	2.26814e-05	0.000136088	9.07256e-05	0.000272177	0.000408265	0.000385584	0.000703123	0.000839212	0.000362902	0.00113407	2.26814e-05	0.000521672	0.00460432	0.00031754	0.000249495	0.00031754	0.000204133	0.000294858	0.000181451	0.000136088	0.000204133	0.00031754	2.26814e-05	0.000249495	0.000181451	0.000340221	0.000136088	0.000181451	0.000272177	0.000635079	0.000385584	Bacteria(100);Firmicutes(100);Clostridia(100);Clostridiales(100);Lachnospiraceae(100);Lachnospiraceae_unclassified(100);
Otu00205	4.53628e-05	9.07256e-05	0	4.53628e-05	0	6.80442e-05	0.00242691	9.07256e-05	0	0.000181451	0.000113407	0.000997981	9.07256e-05	0.00015877	4.53628e-05	4.53628e-05	4.53628e-05	2.26814e-05	0.000385584	0.00850552	4.53628e-05	4.53628e-05	0	6.80442e-05	2.26814e-05	0	0.000113407	0	9.07256e-05	0.000362902	0.000113407	0.00120211	6.80442e-05	4.53628e-05	6.80442e-05	2.26814e-05	2.26814e-05	0.000294858	Bacteria(100);Firmicutes(100);Clostridia(100);Clostridiales(100);Lachnospiraceae(100);Lachnospiraceae_unclassified(100);
Otu00206	9.07256e-05	0.000340221	2.26814e-05	0.000294858	0	0.00015877	0.000181451	6.80442e-05	0.000136088	9.07256e-05	0.000249495	0.000385584	0.000249495	0.000997981	0.00145161	0.000725805	0.000725805	0.000249495	9.07256e-05	0.000249495	0.000408265	0.000589716	0.000249495	0.000340221	0.000430946	0.000249495	0.00031754	0.000703123	0.000340221	4.53628e-05	0.000725805	4.53628e-05	0.000181451	0.00015877	0.00015877	0.00015877	0.000226814	0.000453628	Bacteria(100);Firmicutes(100);Clostridia(100);Clostridiales(100);Lachnospiraceae(100);Lachnospiraceae_unclassified(100);
Otu00207	0.000340221	0.000181451	0	0.000294858	0.000408265	0.000249495	0.00015877	0.000272177	0.000476309	4.53628e-05	0.00031754	0.000249495	0.000453628	0.000612398	0.000567035	0.000635079	0.000997981	0.000204133	0.000294858	0.000385584	0.000408265	0.000793849	0.000521672	0.00031754	0.00015877	0.000294858	0.00031754	0.000476309	0.000408265	6.80442e-05	0.000498991	0.000521672	0.00102066	0.000226814	0.000204133	0.000294858	0.000453628	0.000294858	Bacteria(100);Firmicutes(100);Clostridia(100);Clostridiales(100);Clostridiales_unclassified(100);Clostridiales_unclassified(100);
Otu00208	0.000181451	0.000385584	0.000226814	0.000181451	0.000204133	0.000181451	0.00015877	0.000226814	6.80442e-05	0.000249495	0.000226814	0.00015877	0.000249495	0.000136088	0.000181451	0.000362902	0.000181451	0.000136088	0.000204133	9.07256e-05	0.000226814	0.000226814	0.000340221	0.000181451	0.000294858	0.000272177	0.000249495	6.80442e-05	0.000272177	0.000249495	0.00258568	0.00102066	0.000589716	0.000476309	0.0012248	0.000703123	0.000113407	0.000226814	Bacteria(100);Bacteroidetes(100);Bacteroidia(100);Bacteroidales(100);Porphyromonadaceae(100);Butyricimonas(100);
Otu00209	2.26814e-05	0	4.53628e-05	0	0	0	0	0	0	2.26814e-05	0	2.26814e-05	0	0	0	0	2.26814e-05	0	0	0	2.26814e-05	0	0	2.26814e-05	2.26814e-05	0	2.26814e-05	0	0	0	0.000181451	0.000249495	0.00015877	2.26814e-05	4.53628e-05	0.000136088	0.000113407	2.26814e-05	Bacteria(100);Bacteroidetes(100);Bacteroidia(100);Bacteroidales(100);Bacteroidaceae(100);Bacteroides(100);
Otu00210	0	0	0	0.00015877	0	6.80442e-05	0.000612398	4.53628e-05	0	0	0.000544353	0.000635079	0.000884574	0.0029259	0.000589716	0.000997981	0.00288054	0.000113407	0.000294858	0.000635079	0.000181451	0.000521672	0.000476309	6.80442e-05	0.000226814	0.000249495	0.00031754	0.000272177	0.000249495	0	0.000839212	4.53628e-05	0.000294858	0	0.000226814	0.00031754	0.000294858	0.000521672	Bacteria(100);Firmicutes(100);Clostridia(100);Clostridiales(100);Lachnospiraceae(100);Lachnospiraceae_unclassified(100);
Otu00211	0.000226814	0.000181451	6.80442e-05	0.000181451	0	0.000113407	0.000635079	0.000249495	6.80442e-05	0.000113407	0.000249495	9.07256e-05	0.000181451	0.000544353	0.000136088	0.000226814	9.07256e-05	0.000362902	0.00065776	0.00188256	0.00015877	0.000181451	9.07256e-05	0.000272177	4.53628e-05	0.000385584	2.26814e-05	0.000521672	0.00031754	0.000249495	0.000408265	0.000204133	0.000204133	0.00031754	0.000181451	0.000725805	0.000952619	0.00120211	Bacteria(100);Firmicutes(100);Clostridia(100);Clostridiales(100);Ruminococcaceae(100);Ruminococcaceae_unclassified(100);
Otu00212	0.000181451	0.000272177	4.53628e-05	0.000113407	0.00015877	9.07256e-05	0.000385584	0.000136088	4.53628e-05	0.000113407	0.000498991	0.000567035	0.000362902	0.000340221	0.000430946	0.000408265	0.000430946	0.000136088	0.00065776	0.000521672	0.000703123	0.000589716	0.000793849	0.000340221	0.000476309	0.000793849	0.000544353	0.000226814	0.000498991	0.000748486	0.000476309	0.000272177	0.000113407	0.000226814	0.000748486	0.000136088	0.00015877	0.000272177	Bacteria(100);Firmicutes(100);Clostridia(100);Clostridiales(100);Clostridiales_unclassified(100);Clostridiales_unclassified(100);
Otu00213	6.80442e-05	2.26814e-05	2.26814e-05	0.000204133	2.26814e-05	9.07256e-05	0.000204133	0	2.26814e-05	9.07256e-05	0.000113407	6.80442e-05	0.000340221	0.000839212	0.000294858	0.000136088	0.000226814	9.07256e-05	0.000272177	0.000408265	0.000136088	0.000408265	0.000113407	0.000226814	0.000204133	9.07256e-05	0.000226814	0.000113407	0.000272177	0.000181451	0.000362902	0.000385584	0.00106603	0.000748486	0.000907256	0.00167842	0.000635079	0.00124748	Bacteria(100);Firmicutes(100);Clostridia(100);Clostridiales(100);Lachnospiraceae(100);Lachnospiraceae_unclassified(100);
Otu00214	0.000226814	9.07256e-05	2.26814e-05	0.000226814	0	4.53628e-05	0.000181451	9.07256e-05	0.000181451	2.26814e-05	0.000294858	0.000181451	0.000476309	0.000498991	0.000567035	0.000521672	0.000385584	0.000136088	0.000498991	0.0013382	0.000476309	0.000340221	0.000294858	0.000226814	0.00031754	0.000294858	0.000204133	0.000362902	0.000294858	6.80442e-05	0.000272177	0.000249495	0.000340221	0.000136088	0.000430946	0.000340221	0.000498991	0.000408265	Bacteria(100);Firmicutes(100);Clostridia(100);Clostridiales(100);Clostridiales_unclassified(100);Clostridiales_unclassified(100);
Otu00215	0.000181451	0.000362902	4.53628e-05	0.000362902	0	0.000113407	0.00015877	6.80442e-05	6.80442e-05	6.80442e-05	0.00031754	0.00015877	0.000521672	0.00106603	0.000839212	0.000589716	0.00104334	9.07256e-05	0.000226814	0.00104334	0.000430946	0.000839212	0.000294858	0.000204133	0.000136088	0.000113407	0.00015877	0.000385584	0.00031754	9.07256e-05	0.000272177	0.000113407	0.000226814	0.000136088	0.000113407	0.000204133	0.00031754	0.00031754	Bacteria(100);Firmicutes(100);Clostridia(100);Clostridiales(100);Lachnospiraceae(100);Lachnospiraceae_unclassified(100);
Otu00216	0.000498991	0.000612398	6.80442e-05	0.00111139	0	0.000226814	0.00108871	0.000362902	0.000408265	0.000907256	0.000340221	0.000113407	0.000453628	0.00115675	0.000385584	0.000408265	0.000771167	0.00015877	0.00031754	0.00102066	0.000181451	0.000408265	0.000113407	0.000181451	0.000249495	0.000430946	0.000340221	0.000113407	0.00015877	0.00015877	4.53628e-05	0.000294858	0.000136088	6.80442e-05	0.00015877	0.000181451	0.000136088	0.000136088	Bacteria(100);Bacteria_unclassified(88);Bacteria_unclassified(88);Bacteria_unclassified(88);Bacteria_unclassified(88);Bacteria_unclassified(88);
Otu00217	0.000204133	0.000181451	6.80442e-05	0.00015877	4.53628e-05	0.000136088	0.000272177	0.000113407	0.000204133	0.000113407	0.000204133	0.000385584	0.00031754	0.000362902	0.000589716	0.000703123	0.000589716	0.000385584	0.00065776	0.000748486	0.000544353	0.000181451	0.000272177	0.000340221	0.000362902	0.000226814	0.000226814	0.000294858	0.000249495	0.000113407	0.000340221	0.000226814	0.000204133	0.000204133	0.000249495	0.000136088	0.000476309	0.000453628	Bacteria(100);Firmicutes(100);Clostridia(100);Clostridiales(100);Ruminococcaceae(100);Ruminococcaceae_unclassified(100);
Otu00218	2.26814e-05	6.80442e-05	4.53628e-05	0.000136088	0	4.53628e-05	0	9.07256e-05	2.26814e-05	6.80442e-05	0.000294858	2.26814e-05	0.000430946	0.000680442	0.000294858	0.000748486	0.000997981	0	0.000272177	0.00031754	0.00015877	0.000340221	0.000340221	9.07256e-05	0.000294858	0.000294858	0.000204133	0.00015877	6.80442e-05	0.000113407	0.000589716	4.53628e-05	0.000476309	0.000113407	0.000635079	0.000703123	0.00065776	0.000453628	Bacteria(100);Firmicutes(100);Clostridia(100);Clostridiales(100);Lachnospiraceae(100);Lachnospiraceae_unclassified(100);
Otu00219	0.000249495	0.00015877	0	0.00031754	0	0.000113407	0.000181451	0.000226814	4.53628e-05	0.000204133	4.53628e-05	9.07256e-05	6.80442e-05	0.000204133	4.53628e-05	0	0.000136088	2.26814e-05	6.80442e-05	0.000272177	0.000181451	0.000861893	4.53628e-05	6.80442e-05	6.80442e-05	0.000725805	0.00104334	6.80442e-05	0.00015877	6.80442e-05	0.000249495	0.000136088	0.00031754	0.000544353	2.26814e-05	6.80442e-05	4.53628e-05	6.80442e-05	Bacteria(100);Firmicutes(100);Clostridia(100);Clostridiales(100);Lachnospiraceae(100);Lachnospiraceae_unclassified(100);
Otu00220	0.000136088	0.000204133	0.000136088	0.000136088	0.000226814	6.80442e-05	0	9.07256e-05	2.26814e-05	4.53628e-05	0.00015877	0.000408265	0.000362902	0.000181451	0.000113407	0.000136088	0.000113407	4.53628e-05	2.26814e-05	2.26814e-05	6.80442e-05	0.000136088	6.80442e-05	9.07256e-05	0.000136088	0.000272177	0.000453628	0.000362902	0.000272177	0.000226814	0.00371975	0.000226814	0.000498991	0.000612398	0.000249495	0.000294858	0.000793849	0.000680442	Bacteria(100);Bacteroidetes(100);Bacteroidia(95);Bacteroidales(95);Bacteroidales_unclassified(94);Bacteroidales_unclassified(94);
Otu00221	0.00015877	0.000181451	4.53628e-05	4.53628e-05	0.000113407	0.00015877	6.80442e-05	0.000181451	9.07256e-05	0.000294858	0.000476309	0.000408265	0.000929937	0.000430946	0.000725805	0.000884574	0.000340221	0.000113407	0.000498991	0.000385584	0.000181451	0.000204133	0.000385584	0.000181451	0.000362902	0.000272177	0.000340221	0.000226814	0.000340221	0.000181451	0.000430946	0.000249495	0.000272177	0.000362902	0.000408265	0.000340221	0.000204133	0.000136088	Bacteria(100);Actinobacteria(100);Actinobacteria(100);Coriobacteriales(100);Coriobacteriaceae(100);Coriobacteriaceae_unclassified(100);
Otu00222	0.000408265	0.000362902	0.000430946	0.000521672	0.000340221	0.000294858	0.000294858	0.00031754	0.00015877	0.000385584	0.000340221	0.000408265	0.000521672	0.000204133	0.000181451	0.000272177	0.000136088	0.000204133	0.000272177	4.53628e-05	0.000430946	0.000453628	0.000680442	0.000476309	0.000453628	0.000249495	0.000408265	0.000612398	0.000408265	0.000430946	0.000204133	0.000113407	0.000272177	0.000272177	0.000136088	9.07256e-05	9.07256e-05	0.000340221	Bacteria(100);Bacteroidetes(100);Bacteroidia(100);Bacteroidales(100);Porphyromonadaceae(100);Porphyromonadaceae_unclassified(100);
Otu00223	2.26814e-05	6.80442e-05	0	6.80442e-05	0	2.26814e-05	6.80442e-05	4.53628e-05	2.26814e-05	4.53628e-05	0.000521672	0.000181451	0.000136088	6.80442e-05	0.000567035	9.07256e-05	0.00131552	4.53628e-05	0.000385584	0.000771167	9.07256e-05	0.000249495	4.53628e-05	4.53628e-05	0.000136088	0.000136088	0.000113407	6.80442e-05	0.000362902	0.000181451	0.000635079	0.00619202	0.000204133	9.07256e-05	0.00015877	0.000204133	0.000567035	0.000181451	Bacteria(100);Firmicutes(100);Clostridia(100);Clostridiales(100);Lachnospiraceae(100);Lachnospiraceae_unclassified(100);
Otu00224	0.000136088	0.000136088	0.000136088	0.000136088	0.00031754	9.07256e-05	4.53628e-05	0.000453628	6.80442e-05	0.000453628	0.000476309	0.00031754	0.000498991	0.000544353	0.000861893	0.000136088	0.000249495	0.000294858	0.000839212	0.000385584	0.000340221	0.00015877	0.000430946	0.000204133	0.000430946	0.000272177	0.000249495	0.000340221	0.000408265	0.000249495	0.000136088	0.000249495	0.000181451	0.000226814	0.00031754	0.00065776	0.000204133	0.000249495	Bacteria(100);Actinobacteria(100);Actinobacteria(100);Coriobacteriales(100);Coriobacteriaceae(100);Coriobacteriaceae_unclassified(100);
Otu00225	0.000226814	0.000136088	2.26814e-05	0.000136088	0	0.000113407	0.000521672	4.53628e-05	0.000294858	2.26814e-05	0.000181451	0.000204133	0.000272177	0.00142893	0.00136088	0.00111139	0.00326612	0.000204133	0.000362902	0.000476309	0.000340221	0.000249495	0.000181451	0.000136088	0.000181451	0.00015877	0.000249495	0.00031754	0.000204133	4.53628e-05	6.80442e-05	0.000181451	0.000249495	2.26814e-05	9.07256e-05	0.000272177	0.000136088	0.000226814	Bacteria(100);Firmicutes(100);Clostridia(100);Clostridiales(100);Lachnospiraceae(100);Acetatifactor(100);
Otu00226	0.000249495	0.000113407	2.26814e-05	0.00104334	0	0.000113407	0.000430946	9.07256e-05	9.07256e-05	2.26814e-05	2.26814e-05	4.53628e-05	0.000204133	0.000249495	0.000204133	0.000952619	0.000997981	4.53628e-05	0.000453628	0.000839212	0.000385584	0.000272177	0.000249495	0.000430946	0.000136088	0.00015877	9.07256e-05	2.26814e-05	4.53628e-05	4.53628e-05	0.000181451	2.26814e-05	0.000113407	9.07256e-05	6.80442e-05	0.00015877	0.000362902	0.000226814	Bacteria(100);Firmicutes(100);Clostridia(100);Clostridiales(100);Lachnospiraceae(100);Lachnospiraceae_unclassified(100);
Otu00227	6.80442e-05	0.000113407	4.53628e-05	4.53628e-05	6.80442e-05	0.000113407	0.00015877	6.80442e-05	4.53628e-05	0	0.000521672	0.000725805	0.000997981	0.000453628	0.000249495	0.000294858	0.000635079	0.000498991	0.00031754	0.000113407	0.000226814	0.000294858	0.000272177	0.000226814	0.000385584	0.000385584	0.000181451	0.000272177	0.000385584	0.000430946	0.000498991	0.000294858	0.000340221	0.000136088	0.000294858	0.000249495	0.000226814	0.000498991	Bacteria(100);Proteobacteria(100);Betaproteobacteria(100);Betaproteobacteria_unclassified(100);Betaproteobacteria_unclassified(100);Betaproteobacteria_unclassified(100);
Otu00228	4.53628e-05	6.80442e-05	6.80442e-05	6.80442e-05	0.000113407	2.26814e-05	0.000226814	0.00015877	6.80442e-05	6.80442e-05	0.000453628	9.07256e-05	0.000544353	0.000408265	0.000725805	0.00117943	9.07256e-05	6.80442e-05	0.000771167	0.000136088	0.000408265	0.000385584	0.000340221	0.000249495	0.000272177	0.00015877	0.000204133	9.07256e-05	0.000181451	0.000136088	0.000226814	0.000204133	9.07256e-05	0.000249495	0.000226814	0.000181451	0.00015877	0.000476309	Bacteria(100);Actinobacteria(100);Actinobacteria(100);Coriobacteriales(100);Coriobacteriaceae(100);Coriobacteriaceae_unclassified(100);
Otu00229	0.00015877	4.53628e-05	0.000181451	0.000340221	2.26814e-05	9.07256e-05	0.00015877	0	6.80442e-05	2.26814e-05	0.000204133	0.000113407	0.000204133	0.00065776	0.00102066	0.000476309	0.000385584	0.000113407	0.000249495	0.000385584	0.000204133	0.00031754	6.80442e-05	0.000113407	0.000294858	6.80442e-05	0.00015877	6.80442e-05	0.000362902	6.80442e-05	0.000385584	0.000204133	0.000476309	0.000204133	0.000703123	0.00081653	0.000521672	0.000249495	Bacteria(100);Firmicutes(100);Clostridia(100);Clostridiales(100);Lachnospiraceae(100);Lachnospiraceae_unclassified(100);
Otu00230	2.26814e-05	9.07256e-05	9.07256e-05	6.80442e-05	9.07256e-05	6.80442e-05	2.26814e-05	0.000226814	0.000113407	6.80442e-05	0.000453628	0.00031754	0.00065776	0.000181451	0.000544353	0.000612398	0.000204133	0.000181451	0.00065776	0.000340221	0.00031754	0.000113407	0.000294858	0.000181451	0.000249495	0.00015877	0.000249495	0.000272177	0.000362902	0.000249495	0.000204133	0.000385584	0.00031754	0.000294858	0.00015877	0.000226814	0.000272177	0.000430946	Bacteria(100);Actinobacteria(100);Actinobacteria(100);Coriobacteriales(100);Coriobacteriaceae(100);Coriobacteriaceae_unclassified(100);
Otu00231	0.00015877	0.000476309	0.000113407	0.000272177	0	0.000113407	0.000249495	6.80442e-05	0.000181451	2.26814e-05	0.000249495	0.000181451	0.000226814	0.000567035	0.000408265	0.000430946	0.000725805	0.00015877	0.000362902	0.00113407	0.000294858	0.000204133	0.000136088	0.000136088	0.000272177	0.00015877	4.53628e-05	0.00015877	0.00015877	0.00015877	0.000204133	0.000136088	0.000272177	9.07256e-05	0.00015877	0.00031754	0.000204133	0.000408265	Bacteria(100);Firmicutes(100);Clostridia(100);Clostridiales(100);Lachnospiraceae(100);Lachnospiraceae_unclassified(100);
Otu00232	2.26814e-05	0.000181451	6.80442e-05	0.000113407	4.53628e-05	0.000113407	0.000113407	0.000249495	0.000136088	4.53628e-05	0.00015877	0.000226814	0.000294858	0.000362902	0.000589716	0.000748486	0.000498991	0.000181451	0.000272177	0.000385584	0.00015877	0.000272177	0.000430946	0.000204133	0.000272177	0.000294858	0.00015877	0.000204133	0.000136088	0.00031754	0.000294858	0.000340221	0.000385584	0.000294858	0.000340221	0.000226814	0.000521672	0.000498991	Bacteria(100);Firmicutes(100);Clostridia(100);Clostridiales(100);Ruminococcaceae(100);Ruminococcaceae_unclassified(100);
Otu00233	0.000294858	6.80442e-05	0.000272177	9.07256e-05	2.26814e-05	9.07256e-05	0.000385584	0	4.53628e-05	2.26814e-05	6.80442e-05	0.000204133	0.000430946	0.00115675	0.000635079	0.000567035	0.0009753	6.80442e-05	0.000294858	0.000952619	0.000204133	0.000294858	0.000181451	0.000226814	0.000340221	6.80442e-05	0.000181451	0.000204133	0.000498991	4.53628e-05	0.000181451	0.000113407	0.000272177	0.000136088	0.000113407	0.000226814	6.80442e-05	0.000136088	Bacteria(100);Firmicutes(100);Clostridia(100);Clostridiales(100);Lachnospiraceae(100);Lachnospiraceae_unclassified(100);
Otu00234	0.000226814	0.000136088	0.000113407	0.000136088	0	9.07256e-05	0.000226814	0.000113407	0.000113407	0.000136088	9.07256e-05	0.000204133	0.000226814	0.000453628	0.00031754	0.000204133	0.000430946	6.80442e-05	0.00031754	0.000635079	6.80442e-05	0.000272177	0.00015877	0.000113407	0.000226814	0.00031754	0.000136088	0.000113407	0.000136088	0.000204133	0.000272177	0.000181451	0.000703123	0.000385584	0.000249495	0.000997981	0.00031754	0.000272177	Bacteria(100);Firmicutes(100);Clostridia(100);Clostridiales(100);Lachnospiraceae(100);Lachnospiraceae_unclassified(100);
Otu00235	0.000430946	0	0	0.000249495	2.26814e-05	2.26814e-05	0.00015877	2.26814e-05	9.07256e-05	0.000113407	0.000340221	0.00031754	0.00031754	0.000340221	0.00031754	0.000181451	0.000453628	0.000249495	0.000226814	0.00136088	0.000272177	0.000521672	0.00015877	2.26814e-05	0.00015877	2.26814e-05	9.07256e-05	0.000181451	0.000567035	6.80442e-05	0.000340221	6.80442e-05	0.00015877	0.000272177	0.000340221	0.00015877	9.07256e-05	0.000294858	Bacteria(100);Firmicutes(100);Clostridia(100);Clostridiales(100);Lachnospiraceae(100);Lachnospiraceae_unclassified(100);
Otu00236	0.00015877	0.000113407	0.000408265	0.000181451	0	0.000589716	0.000249495	9.07256e-05	0.000113407	9.07256e-05	0.000226814	0.000294858	0.000249495	0.00015877	0.00031754	0.00015877	0.000249495	0.00015877	9.07256e-05	4.53628e-05	0.000385584	0.000181451	0.00131552	0.000430946	0.000498991	0.00149697	0.000272177	0.000385584	0.000226814	0.000430946	0.000294858	0	0.000226814	0.000294858	0.000635079	0.000408265	0.00015877	0.000340221	Bacteria(100);Proteobacteria(100);Alphaproteobacteria(100);Rhodospirillales(100);Rhodospirillaceae(100);Rhodospirillaceae_unclassified(100);
Otu00237	0.000249495	9.07256e-05	2.26814e-05	2.26814e-05	0	2.26814e-05	0.000136088	2.26814e-05	4.53628e-05	2.26814e-05	0.000340221	0.000272177	0.000181451	0.000589716	0.000567035	0.000294858	0.000635079	4.53628e-05	0.00015877	0.000589716	0.000272177	0.000408265	0.000204133	0.000136088	0.000226814	0.00015877	0.00015877	0.000136088	0.000476309	4.53628e-05	0.000362902	0.000181451	0.000362902	6.80442e-05	0.000226814	0.000362902	0.000430946	0.000498991	Bacteria(100);Firmicutes(100);Clostridia(100);Clostridiales(100);Lachnospiraceae(100);Acetatifactor(100);
Otu00238	2.26814e-05	9.07256e-05	0	0	0	9.07256e-05	6.80442e-05	6.80442e-05	0.000226814	0	0.000113407	2.26814e-05	6.80442e-05	6.80442e-05	4.53628e-05	0.000113407	0.000181451	6.80442e-05	4.53628e-05	0.000249495	0.00031754	0.000226814	0.000136088	2.26814e-05	4.53628e-05	9.07256e-05	9.07256e-05	0.00015877	0.00015877	0	0.000430946	0.000408265	0.000907256	0.000498991	0.0009753	0.00161038	0.00113407	0.00117943	Bacteria(100);Firmicutes(100);Firmicutes_unclassified(100);Firmicutes_unclassified(100);Firmicutes_unclassified(100);Firmicutes_unclassified(100);
Otu00239	6.80442e-05	0.000113407	6.80442e-05	4.53628e-05	0.000181451	4.53628e-05	4.53628e-05	0.000340221	2.26814e-05	0.00015877	0.000272177	0.000362902	0.000703123	0.000340221	0.000430946	0.00124748	0.000204133	0.000136088	0.000453628	0.000680442	0.000249495	0.000272177	0.000249495	0.000249495	0.000294858	0.000408265	0.000272177	0.000294858	0.000272177	0.000181451	0.000340221	0.000204133	0.000204133	0.000249495	0.000272177	0.000340221	0.000204133	0.00015877	Bacteria(100);Actinobacteria(100);Actinobacteria(100);Coriobacteriales(100);Coriobacteriaceae(100);Coriobacteriaceae_unclassified(100);
Otu00240	0.000226814	0.000181451	2.26814e-05	0.000294858	0	4.53628e-05	0.000544353	0.000113407	4.53628e-05	0.00015877	0.000136088	0.000113407	0.00015877	0.00111139	0.000544353	0.000408265	0.00129284	4.53628e-05	0.000498991	0.000703123	0.000204133	0.000362902	0.000226814	0.000113407	0.00015877	0.000181451	0.000226814	0.000136088	0.000136088	2.26814e-05	0.000181451	0.000113407	0.00015877	0.000136088	4.53628e-05	0.00031754	0.00015877	0.00015877	Bacteria(100);Firmicutes(100);Clostridia(100);Clostridiales(100);Lachnospiraceae(100);Lachnospiraceae_unclassified(100);
Otu00241	4.53628e-05	4.53628e-05	6.80442e-05	4.53628e-05	2.26814e-05	6.80442e-05	9.07256e-05	0	2.26814e-05	2.26814e-05	0.000204133	6.80442e-05	0.000272177	9.07256e-05	9.07256e-05	0	0.000113407	2.26814e-05	9.07256e-05	2.26814e-05	2.26814e-05	0.00015877	4.53628e-05	0.000113407	4.53628e-05	0.000113407	0.000204133	0.000136088	9.07256e-05	4.53628e-05	0.000907256	0.000249495	0.0009753	0.000748486	0.000589716	0.00154233	0.00206401	0.00106603	Bacteria(100);Firmicutes(100);Clostridia(100);Clostridiales(100);Ruminococcaceae(100);Ruminococcaceae_unclassified(100);
Otu00242	6.80442e-05	0.000249495	0	0.00015877	0	4.53628e-05	0.000204133	0.000113407	9.07256e-05	2.26814e-05	0.000204133	0.000204133	0.000362902	0.000725805	0.000929937	0.000476309	0.00031754	0.00015877	0.000204133	0.00015877	0.000294858	0.00147429	0.000136088	0.000272177	0.000340221	0.000453628	0.00015877	0.000567035	0.000272177	6.80442e-05	0.000181451	0.000113407	0.000771167	0.000272177	0.000226814	0.00031754	0.000340221	0.000113407	Bacteria(100);Firmicutes(100);Clostridia(100);Clostridiales(100);Lachnospiraceae(100);Lachnospiraceae_unclassified(100);
Otu00243	2.26814e-05	0.00015877	6.80442e-05	2.26814e-05	0	0	2.26814e-05	2.26814e-05	2.26814e-05	4.53628e-05	0.000204133	0.000340221	0.000226814	0.000226814	0.000272177	0.000453628	0.000340221	0.000771167	0.000498991	0.00015877	0.000181451	0.000249495	0.000362902	0.000204133	0.00031754	0.000476309	0.000226814	0.000294858	0.000249495	0.000340221	0.000136088	0.000226814	0.000136088	0.00031754	0.000249495	0.00031754	0.0012248	0.000113407	Bacteria(100);Bacteroidetes(100);Bacteroidia(100);Bacteroidales(100);Porphyromonadaceae(100);Porphyromonadaceae_unclassified(100);
Otu00244	0.000226814	0.000340221	0	0.000385584	0.000294858	0.000181451	0.000136088	4.53628e-05	0.000226814	9.07256e-05	0.00031754	0.000453628	0.000680442	0.000294858	0.000430946	0.000453628	9.07256e-05	9.07256e-05	2.26814e-05	0.000113407	4.53628e-05	0.000476309	0.000181451	0.000340221	0.000226814	0.00015877	0.000226814	4.53628e-05	9.07256e-05	0	0.000340221	0.00015877	0.000340221	0.000521672	0.000340221	0.000362902	0.000294858	0.000294858	Bacteria(100);Firmicutes(100);Clostridia(100);Clostridiales(100);Ruminococcaceae(100);Clostridium_IV(99);
Otu00245	9.07256e-05	0.000771167	0.000294858	0.000453628	2.26814e-05	0.00031754	0.000249495	0.000294858	0.000249495	0.000181451	0.000498991	0.000408265	0.000204133	0.000294858	0.000204133	0.000294858	0.000113407	4.53628e-05	0.00015877	0.000249495	0.000521672	0.000294858	0.000249495	9.07256e-05	0.00142893	0.000771167	0.000340221	0.000453628	4.53628e-05	0.000249495	0.00015877	9.07256e-05	0.000204133	0.000226814	0.000385584	0.00031754	0.000249495	0.000340221	Bacteria(100);Bacteria_unclassified(100);Bacteria_unclassified(100);Bacteria_unclassified(100);Bacteria_unclassified(100);Bacteria_unclassified(100);
Otu00246	0.000204133	0.000249495	0.000340221	0.000249495	0	0.00015877	0.000136088	0.000113407	9.07256e-05	6.80442e-05	0.0009753	0.000521672	0.000567035	0.000589716	0.000635079	0.000181451	0.00065776	0.000249495	0	0.000136088	0.000498991	0.000498991	0.000498991	0.000498991	0.000476309	0.000567035	0.000544353	0.000567035	0.000476309	0.000771167	4.53628e-05	6.80442e-05	0.000113407	0.000294858	0.000181451	9.07256e-05	0.000521672	6.80442e-05	Bacteria(100);Firmicutes(100);Clostridia(100);Clostridiales(100);Ruminococcaceae(100);Ruminococcaceae_unclassified(100);
Otu00247	0.000476309	0.00031754	2.26814e-05	0.00031754	0	0.000204133	0.000453628	9.07256e-05	0.000226814	0.000181451	0.000204133	0.000362902	0.000249495	0.000430946	0.000725805	0.00065776	0.00215473	0.00015877	0.00015877	0.000204133	0.000294858	0.000294858	0.000181451	0.000204133	0.000453628	0.00015877	6.80442e-05	0.000249495	0.000136088	6.80442e-05	0.000294858	0.000136088	0.000362902	9.07256e-05	0.000113407	6.80442e-05	2.26814e-05	0.00015877	Bacteria(100);Firmicutes(100);Clostridia(100);Clostridiales(100);Lachnospiraceae(100);Roseburia(100);
Otu00248	2.26814e-05	0.000136088	2.26814e-05	6.80442e-05	0	2.26814e-05	9.07256e-05	9.07256e-05	2.26814e-05	2.26814e-05	0.000226814	0.000226814	0.000340221	0.000408265	0.000544353	0.000839212	0.000226814	4.53628e-05	0.000929937	0.00115675	0.000181451	0.000294858	0.000113407	4.53628e-05	0.00015877	0.000181451	0.000340221	0.000294858	4.53628e-05	9.07256e-05	0.000204133	0.000204133	0.000272177	0.000226814	0.000226814	0.000226814	0.000340221	0.000521672	Bacteria(100);Firmicutes(100);Clostridia(100);Clostridiales(100);Lachnospiraceae(100);Lachnospiraceae_unclassified(100);
Otu00249	0.000181451	0.000385584	6.80442e-05	0.000408265	0.000385584	0.000249495	0.000136088	0.000362902	0.000453628	0.000181451	2.26814e-05	0.000272177	0.000181451	0.000476309	0.000181451	0.000385584	0.000113407	0.00031754	0.000362902	0.000498991	0.000294858	0.000453628	0.000226814	0.000272177	0.000408265	0.000226814	0.000272177	0.000249495	0.00015877	0.000204133	0.000226814	0.000113407	0.000498991	0.000113407	0.000249495	0.000340221	0.000204133	0.00031754	Bacteria(100);Firmicutes(100);Clostridia(100);Clostridiales(100);Clostridiales_unclassified(100);Clostridiales_unclassified(100);
Otu00250	9.07256e-05	0.000204133	0.000204133	0.000272177	0.000113407	6.80442e-05	0.000136088	0.000136088	0.000181451	0.000181451	0.000294858	9.07256e-05	0.000204133	0.000476309	0.000430946	0.000362902	0.000249495	0.000136088	0.000226814	0.00031754	0.000181451	0.000294858	0.000181451	0.000204133	0.000226814	4.53628e-05	0.000226814	0.00031754	0.000204133	0.000136088	0.000385584	0.000136088	6.80442e-05	0.00015877	0.00031754	0.000181451	0.000272177	0.000408265	Bacteria(100);Firmicutes(100);Clostridia(100);Clostridiales(100);Ruminococcaceae(100);Clostridium_IV(100);
Otu00251	0.000113407	9.07256e-05	4.53628e-05	6.80442e-05	0	2.26814e-05	0.000680442	2.26814e-05	6.80442e-05	2.26814e-05	2.26814e-05	2.26814e-05	0.000589716	0.00113407	4.53628e-05	0.000453628	0.000362902	4.53628e-05	0.000226814	0.000249495	9.07256e-05	0.000181451	0.000408265	0.000136088	0.000430946	9.07256e-05	0.000181451	4.53628e-05	4.53628e-05	2.26814e-05	0.000362902	4.53628e-05	0.000136088	0.000113407	0.000521672	0.000272177	0.000204133	0.00015877	Bacteria(100);Firmicutes(100);Clostridia(100);Clostridiales(100);Lachnospiraceae(100);Lachnospiraceae_unclassified(100);
Otu00252	6.80442e-05	0.00015877	4.53628e-05	0.000340221	0	0.000136088	0.000476309	0.000113407	0.000362902	9.07256e-05	0.000113407	0.000113407	0.000453628	0.00213205	0.000725805	0.000362902	0.000612398	0.000204133	0.00015877	0.00113407	0.000294858	0.000204133	0.000204133	0.000249495	0.00031754	0.000136088	0.000181451	0.000204133	0.000226814	9.07256e-05	0.000362902	0.000181451	0.000113407	0.00015877	6.80442e-05	9.07256e-05	6.80442e-05	0.000204133	Bacteria(100);Firmicutes(100);Clostridia(100);Clostridiales(100);Lachnospiraceae(100);Lachnospiraceae_unclassified(100);
Otu00253	0.000294858	0.000249495	0.000839212	0.000521672	0.00031754	0.000544353	0.000703123	0.000340221	0.000521672	0.000204133	0.000226814	6.80442e-05	9.07256e-05	6.80442e-05	0.000136088	4.53628e-05	4.53628e-05	0	0.000136088	4.53628e-05	6.80442e-05	0.000362902	0.000249495	0.000589716	0.000362902	0.000408265	0.000362902	0.000204133	0.00015877	0.000204133	4.53628e-05	6.80442e-05	6.80442e-05	0.000113407	9.07256e-05	9.07256e-05	0	4.53628e-05	Bacteria(100);Firmicutes(100);Bacilli(100);Lactobacillales(100);Lactobacillaceae(100);Lactobacillus(100);
Otu00254	0	0.000272177	4.53628e-05	6.80442e-05	4.53628e-05	9.07256e-05	9.07256e-05	0.00015877	0.000113407	4.53628e-05	0.000113407	0.000204133	0.000272177	0.000362902	0.000362902	0.000521672	0.000272177	0.000181451	0.00104334	0.00031754	0.000294858	0.000204133	0.000181451	0.000136088	0.000362902	0.000181451	6.80442e-05	9.07256e-05	0.000204133	0.000136088	0.000181451	9.07256e-05	0.000272177	0.000226814	0.000294858	0.000680442	0.000567035	0.000249495	Bacteria(100);Actinobacteria(100);Actinobacteria(100);Coriobacteriales(100);Coriobacteriaceae(100);Coriobacteriaceae_unclassified(100);
Otu00255	0.000226814	0.000136088	6.80442e-05	0.00015877	9.07256e-05	0.000272177	0.000408265	0.000272177	9.07256e-05	2.26814e-05	0.000136088	0.000113407	9.07256e-05	6.80442e-05	0.000136088	0.000204133	0.00015877	0.000272177	0.00015877	9.07256e-05	9.07256e-05	4.53628e-05	0.000113407	9.07256e-05	0.000294858	0.000362902	6.80442e-05	0.000136088	6.80442e-05	0.000113407	0.000204133	0.000430946	0.000340221	0.000204133	0.000113407	0.000476309	0.000204133	0.000226814	Bacteria(100);Bacteroidetes(100);Bacteroidia(100);Bacteroidales(100);Porphyromonadaceae(100);Parabacteroides(100);
Otu00256	0.000249495	0.000249495	6.80442e-05	0.000294858	0.000113407	0.00015877	0.000204133	0.00031754	0.000249495	0.000226814	0.000181451	0.000136088	0.000181451	0.000249495	0.00015877	0.000476309	0.000204133	0.000272177	0.00015877	0.000226814	0.000249495	0.000362902	0.000272177	0.000249495	0.000294858	0.000544353	0.000113407	0.000181451	0.000385584	6.80442e-05	0.000385584	0.000181451	0.000272177	0.000204133	0.000136088	0.000249495	0.000136088	0.000249495	Bacteria(100);Bacteroidetes(100);Bacteroidia(100);Bacteroidales(100);Rikenellaceae(100);Alistipes(100);
Otu00257	0.000113407	2.26814e-05	4.53628e-05	0.000272177	2.26814e-05	2.26814e-05	0.000181451	4.53628e-05	0.000113407	6.80442e-05	0.00015877	0.000204133	0.000272177	0.000272177	0.000249495	0.00015877	0.000294858	0.000181451	0.000136088	0.000204133	0.000181451	9.07256e-05	0.000430946	0.00031754	0.00015877	0.000476309	0.000204133	0.000249495	0.000204133	0.000249495	0.000294858	0.000294858	0.000226814	0.000340221	0.000340221	0.000408265	0.00031754	0.00031754	Bacteria(100);Firmicutes(100);Clostridia(100);Clostridiales(100);Clostridiales_unclassified(100);Clostridiales_unclassified(100);
Otu00258	0.000204133	6.80442e-05	0	6.80442e-05	0	0	0	4.53628e-05	0	9.07256e-05	0.000113407	2.26814e-05	0.000181451	0.000567035	0.00081653	0.000408265	0.000181451	4.53628e-05	0.000294858	0.00163306	0.000181451	0.00147429	0.000181451	0.00015877	0.000136088	4.53628e-05	0.000249495	0.00015877	0.000567035	0.000113407	4.53628e-05	9.07256e-05	4.53628e-05	6.80442e-05	0.000113407	0.000113407	0.000272177	9.07256e-05	Bacteria(100);Firmicutes(100);Clostridia(100);Clostridiales(100);Lachnospiraceae(100);Lachnospiraceae_unclassified(100);
Otu00259	0.000113407	6.80442e-05	4.53628e-05	0.000136088	0	4.53628e-05	2.26814e-05	2.26814e-05	0	4.53628e-05	0.000113407	2.26814e-05	6.80442e-05	0.000521672	0.0015877	0.000453628	0.000204133	6.80442e-05	0.000272177	0.000498991	0.000453628	0.00031754	6.80442e-05	0.00015877	0.000249495	4.53628e-05	0.000113407	0.000771167	0.00106603	0.000136088	4.53628e-05	9.07256e-05	2.26814e-05	4.53628e-05	0.000136088	4.53628e-05	0.00015877	0.000204133	Bacteria(100);Firmicutes(100);Clostridia(100);Clostridiales(100);Lachnospiraceae(100);Lachnospiraceae_unclassified(100);
Otu00260	0.00015877	6.80442e-05	0	0.000136088	2.26814e-05	9.07256e-05	0.000340221	0.000181451	0.000181451	0.000181451	0.000907256	9.07256e-05	0.000453628	0.000226814	0.000703123	0.000113407	0.000136088	6.80442e-05	6.80442e-05	0.000567035	0.000136088	0.00015877	0.00015877	0.000249495	0.00015877	4.53628e-05	0.000204133	6.80442e-05	0.000521672	0.000884574	0.000272177	0.000635079	0.000181451	0	9.07256e-05	4.53628e-05	0.00031754	0.000340221	Bacteria(100);Firmicutes(100);Clostridia(100);Clostridiales(100);Lachnospiraceae(100);Lachnospiraceae_unclassified(100);
Otu00261	0	0	0	0.000113407	0	0	0	0	0.000204133	0	0.000362902	0.00031754	0.000385584	0.000589716	2.26814e-05	6.80442e-05	0.00081653	0.000249495	0.00031754	0.000793849	0.000340221	2.26814e-05	0.000362902	0.000771167	0	0.000249495	2.26814e-05	0.000385584	4.53628e-05	0	0.000408265	0	2.26814e-05	0	0	0	0	2.26814e-05	Bacteria(100);Firmicutes(100);Clostridia(100);Clostridiales(100);Ruminococcaceae(100);Ruminococcaceae_unclassified(100);
Otu00262	0.00015877	0.000362902	0.000136088	0.000204133	0.000113407	0.000226814	0.000385584	0.00015877	0.000385584	0.00015877	0.000204133	0.000181451	0.000136088	0.000204133	0.000226814	0.000544353	0.000294858	0.000226814	0.000226814	0.000408265	0.000408265	0.000362902	0.000249495	0.000226814	0.000204133	0.000294858	0.000340221	0.000226814	0.000249495	0.000181451	0.00031754	0.000272177	0.000249495	0.000249495	0.000136088	0.000113407	0.00031754	0.000136088	Bacteria(100);Firmicutes(100);Clostridia(100);Clostridiales(100);Clostridiales_unclassified(100);Clostridiales_unclassified(100);
Otu00263	9.07256e-05	0.000136088	4.53628e-05	0.000294858	0	2.26814e-05	2.26814e-05	9.07256e-05	9.07256e-05	0	0.000181451	0.000294858	0.000294858	0.00102066	0.000612398	0.000430946	0.00102066	6.80442e-05	0.000340221	0.000272177	0.000362902	0.000181451	0.000226814	0.000136088	0.000226814	0.000453628	0.000476309	0.000204133	0.000249495	4.53628e-05	0.00015877	0.000204133	0.000113407	0.000136088	0.000362902	0.000136088	9.07256e-05	0.000294858	Bacteria(100);Firmicutes(100);Clostridia(100);Clostridiales(100);Lachnospiraceae(100);Lachnospiraceae_unclassified(100);
Otu00264	0.000136088	9.07256e-05	0	9.07256e-05	2.26814e-05	2.26814e-05	9.07256e-05	0	9.07256e-05	0.000136088	0.000294858	0.000181451	0.000476309	0.000249495	0.000430946	0.00031754	0.000544353	9.07256e-05	0.000362902	0.000771167	0.00031754	0.000113407	0.000226814	0.000136088	0.000113407	6.80442e-05	0.000340221	0.000272177	0.000272177	0.000113407	0.000362902	0.00015877	0.000249495	0.000204133	0.000226814	0.000204133	0.000136088	0.000362902	Bacteria(100);Firmicutes(100);Clostridia(100);Clostridiales(100);Ruminococcaceae(100);Ruminococcaceae_unclassified(100);
Otu00265	6.80442e-05	0.00015877	6.80442e-05	0.000181451	0	6.80442e-05	9.07256e-05	6.80442e-05	0.000181451	0.00015877	0.00192792	0.000204133	0.000181451	0.00015877	0.000272177	0.000204133	0.000226814	6.80442e-05	2.26814e-05	6.80442e-05	0.00031754	0.000521672	0.000929937	0.000294858	0.000294858	0.00081653	0.000204133	0.000249495	0.000181451	0.000204133	9.07256e-05	9.07256e-05	2.26814e-05	4.53628e-05	0.000181451	0.000340221	2.26814e-05	0.00015877	Bacteria(100);Firmicutes(100);Clostridia(100);Clostridiales(100);Clostridiales_unclassified(100);Clostridiales_unclassified(100);
Otu00266	0.000181451	0.000181451	4.53628e-05	0.00031754	2.26814e-05	0.000113407	0.000272177	6.80442e-05	4.53628e-05	9.07256e-05	0.000226814	0	0.000181451	0.000635079	0.000589716	0.000249495	0.000952619	2.26814e-05	0.000249495	0.000929937	0.000136088	0.000635079	0.000204133	4.53628e-05	0.000204133	6.80442e-05	0.00015877	0.000204133	0.000204133	2.26814e-05	9.07256e-05	6.80442e-05	4.53628e-05	0.000113407	0.000113407	0.000113407	0.00015877	0	Bacteria(100);Firmicutes(100);Clostridia(100);Clostridiales(100);Lachnospiraceae(100);Lachnospiraceae_unclassified(100);
Otu00267	0.000136088	0.000249495	2.26814e-05	0.00031754	4.53628e-05	0.000113407	0.000181451	0.000453628	0.000181451	0.000181451	0.00031754	0.000181451	0.00015877	0.000181451	0.000294858	0.000272177	0.000294858	0.000113407	0.000204133	0.000476309	0.00031754	0.000340221	4.53628e-05	0.00031754	0.000362902	0.000249495	0.000340221	0.000362902	0.000113407	0.000113407	0.000136088	9.07256e-05	0.000204133	0.000204133	0.000113407	0.000340221	0.000362902	0.000272177	Bacteria(100);Firmicutes(100);Firmicutes_unclassified(59);Firmicutes_unclassified(59);Firmicutes_unclassified(59);Firmicutes_unclassified(59);
Otu00268	6.80442e-05	9.07256e-05	4.53628e-05	0.000113407	0	2.26814e-05	9.07256e-05	0	4.53628e-05	6.80442e-05	0.00015877	9.07256e-05	0.000249495	0.000748486	0.000544353	0.000498991	0.000362902	9.07256e-05	0.000294858	0.000340221	0.00015877	0.000294858	0.000226814	0.000181451	9.07256e-05	0.000113407	9.07256e-05	0.000113407	0.000136088	9.07256e-05	9.07256e-05	0.000204133	0.000204133	0.000204133	0.000385584	0.000181451	0.000272177	0.000498991	Bacteria(100);Firmicutes(100);Clostridia(100);Clostridiales(100);Ruminococcaceae(100);Ruminococcaceae_unclassified(100);
Otu00269	2.26814e-05	0.00015877	2.26814e-05	9.07256e-05	0	6.80442e-05	0.000226814	6.80442e-05	4.53628e-05	0.000249495	0.000226814	0.000294858	0.000430946	0.000136088	0.000612398	0.00111139	0.000136088	0.000113407	0.000476309	0.000181451	4.53628e-05	0.000113407	0.000136088	0.00015877	0.000113407	0.00031754	0.00015877	0.00015877	0.000408265	9.07256e-05	0.000136088	9.07256e-05	0.000181451	0.000226814	0.000113407	0.00031754	0.00015877	4.53628e-05	Bacteria(100);Actinobacteria(100);Actinobacteria(100);Coriobacteriales(100);Coriobacteriaceae(100);Coriobacteriaceae_unclassified(100);
Otu00270	0.00031754	0.00015877	9.07256e-05	9.07256e-05	2.26814e-05	9.07256e-05	0.000136088	0.000181451	0.000430946	0.000453628	0.000136088	0.000204133	0.000204133	0.00015877	0.000181451	0.000589716	0.000362902	0.00015877	0.00015877	0.000204133	0.000136088	0.000453628	0.000136088	0.000181451	0.000204133	0.000204133	0.000249495	0.000181451	0.000113407	2.26814e-05	0.000294858	0.000136088	0.000204133	0.000226814	0.000226814	0.000340221	9.07256e-05	2.26814e-05	Bacteria(100);Bacteria_unclassified(100);Bacteria_unclassified(100);Bacteria_unclassified(100);Bacteria_unclassified(100);Bacteria_unclassified(100);
Otu00271	0.000136088	2.26814e-05	0	6.80442e-05	0	0	6.80442e-05	4.53628e-05	0	0.000136088	0.000272177	0	2.26814e-05	9.07256e-05	0.000340221	9.07256e-05	9.07256e-05	9.07256e-05	0	0.00131552	0.000294858	2.26814e-05	6.80442e-05	4.53628e-05	0.000249495	6.80442e-05	0.000113407	0.000136088	2.26814e-05	0.0015877	6.80442e-05	4.53628e-05	9.07256e-05	2.26814e-05	0.000839212	0.00031754	2.26814e-05	0.000521672	Bacteria(100);Firmicutes(100);Clostridia(100);Clostridiales(100);Lachnospiraceae(100);Lachnospiraceae_unclassified(100);
Otu00272	0.000136088	0.000272177	0	0.000272177	0	0.000204133	0.000430946	2.26814e-05	2.26814e-05	4.53628e-05	0.000204133	0.00142893	0.00015877	0.000340221	0.000113407	0.000408265	0.000521672	0.000136088	0.000385584	9.07256e-05	0.000181451	0.000294858	0.000226814	0.000204133	0.000294858	0.000113407	0.000136088	0.000249495	0.000181451	0	6.80442e-05	0.000113407	0.00015877	6.80442e-05	4.53628e-05	0.000136088	6.80442e-05	0.000181451	Bacteria(100);Firmicutes(100);Clostridia(100);Clostridiales(100);Lachnospiraceae(100);Lachnospiraceae_unclassified(100);
Otu00273	0.000113407	0.000113407	0.000272177	6.80442e-05	0.000272177	0.000226814	6.80442e-05	0	0	4.53628e-05	2.26814e-05	0.00015877	2.26814e-05	2.26814e-05	4.53628e-05	4.53628e-05	0.000136088	0.000113407	4.53628e-05	9.07256e-05	0	0.00015877	0.000204133	9.07256e-05	6.80442e-05	9.07256e-05	9.07256e-05	6.80442e-05	6.80442e-05	4.53628e-05	0.00115675	0.000113407	0.000294858	0.00031754	0.000204133	0.000839212	0.000929937	0.00031754	Bacteria(100);Bacteroidetes(100);Bacteroidia(100);Bacteroidales(100);Porphyromonadaceae(100);Butyricimonas(100);
Otu00274	0.000136088	0.000249495	0	0.000430946	0	9.07256e-05	0.00015877	6.80442e-05	2.26814e-05	2.26814e-05	0.000226814	2.26814e-05	0.000226814	0.00102066	0.000408265	0.000408265	0.000725805	0.000136088	0.000181451	0.000362902	4.53628e-05	0.00015877	0.00015877	0.000113407	0.000136088	9.07256e-05	0.000793849	0.000589716	0.00102066	4.53628e-05	2.26814e-05	0	2.26814e-05	0	0.00015877	4.53628e-05	0.000226814	0.000453628	Bacteria(100);Firmicutes(100);Clostridia(100);Clostridiales(100);Lachnospiraceae(100);Lachnospiraceae_unclassified(100);
Otu00275	0.000204133	0.000181451	4.53628e-05	0.00015877	0	4.53628e-05	0.000476309	6.80442e-05	6.80442e-05	9.07256e-05	0.000136088	0.000181451	0.000340221	0.000589716	0.000362902	0.0009753	0.000861893	0.000226814	0.000362902	0.000521672	0.000181451	0.000453628	0.000226814	0.000204133	0.000181451	0.000136088	0.000294858	0.000136088	0.000294858	9.07256e-05	0.000136088	9.07256e-05	6.80442e-05	6.80442e-05	0.000113407	0.00015877	6.80442e-05	0.000204133	Bacteria(100);Firmicutes(100);Clostridia(100);Clostridiales(100);Lachnospiraceae(100);Lachnospiraceae_unclassified(100);
Otu00276	0	6.80442e-05	2.26814e-05	6.80442e-05	2.26814e-05	2.26814e-05	0.000113407	0.000136088	0.000113407	6.80442e-05	6.80442e-05	9.07256e-05	0.000204133	0.000408265	0.000113407	0.00015877	0.000113407	0.000113407	6.80442e-05	0.00233618	0.000204133	0.000725805	0.000136088	0.00015877	9.07256e-05	0.000249495	0.000226814	4.53628e-05	0.000204133	9.07256e-05	9.07256e-05	2.26814e-05	9.07256e-05	6.80442e-05	0.000204133	6.80442e-05	0.000226814	0.000181451	Bacteria(100);Candidatus_Saccharibacteria(100);Candidatus_Saccharibacteria_unclassified(100);Candidatus_Saccharibacteria_unclassified(100);Candidatus_Saccharibacteria_unclassified(100);Candidatus_Saccharibacteria_unclassified(100);
Otu00277	6.80442e-05	4.53628e-05	9.07256e-05	0	9.07256e-05	0.000136088	9.07256e-05	2.26814e-05	0	4.53628e-05	0.000113407	0.000226814	0	0.000113407	4.53628e-05	2.26814e-05	2.26814e-05	0	2.26814e-05	2.26814e-05	0	6.80442e-05	9.07256e-05	4.53628e-05	0.00015877	0.000204133	6.80442e-05	9.07256e-05	2.26814e-05	2.26814e-05	0.0009753	9.07256e-05	0.00015877	0.000272177	0.00015877	0.00469505	2.26814e-05	0.000136088	Bacteria(100);Bacteria_unclassified(100);Bacteria_unclassified(100);Bacteria_unclassified(100);Bacteria_unclassified(100);Bacteria_unclassified(100);
Otu00278	6.80442e-05	0.000113407	2.26814e-05	4.53628e-05	2.26814e-05	9.07256e-05	0.000136088	4.53628e-05	0	0.000113407	0.000113407	0.000113407	0.000204133	4.53628e-05	0	0.000340221	0.000498991	0.000113407	0.000839212	0.000272177	0.000181451	9.07256e-05	0.000249495	9.07256e-05	9.07256e-05	9.07256e-05	0.000181451	2.26814e-05	9.07256e-05	4.53628e-05	0.000408265	0.00015877	9.07256e-05	0.00031754	0.00015877	4.53628e-05	9.07256e-05	0.000952619	Bacteria(100);Firmicutes(100);Clostridia(100);Clostridiales(100);Ruminococcaceae(100);Ruminococcaceae_unclassified(100);
Otu00279	9.07256e-05	4.53628e-05	0	0.000113407	0	2.26814e-05	9.07256e-05	4.53628e-05	6.80442e-05	2.26814e-05	9.07256e-05	0.000226814	0.000249495	0.000521672	0.000453628	0.000204133	0.000635079	0.000136088	0.00015877	0.000272177	0.000204133	0.000521672	0.000136088	0.000136088	0.000249495	0.000181451	0.000249495	0.000249495	0.00015877	0.000362902	0.000204133	4.53628e-05	0.00015877	0.000113407	0.00015877	0.000113407	0.000226814	0.000249495	Bacteria(100);Firmicutes(100);Clostridia(100);Clostridiales(100);Lachnospiraceae(100);Lachnospiraceae_unclassified(100);
Otu00280	4.53628e-05	9.07256e-05	2.26814e-05	0.000113407	2.26814e-05	6.80442e-05	4.53628e-05	4.53628e-05	9.07256e-05	0	0.000249495	0.000113407	0.000181451	9.07256e-05	0.000136088	0.000113407	0.000113407	0.00015877	0.000181451	0.000204133	0.000226814	0.000113407	0.000272177	0.000113407	0.000136088	0.000249495	0.000294858	0.000204133	0.00015877	0.000136088	0.000294858	0.000204133	0.000385584	0.000385584	0.000521672	0.000362902	0.000272177	0.000385584	Bacteria(100);Firmicutes(100);Firmicutes_unclassified(100);Firmicutes_unclassified(100);Firmicutes_unclassified(100);Firmicutes_unclassified(100);
Otu00281	0.000181451	2.26814e-05	0.000294858	6.80442e-05	0	0.000113407	0.000226814	6.80442e-05	0.000113407	9.07256e-05	0.000226814	0.000204133	0.000204133	0.000204133	0.00015877	6.80442e-05	0.000204133	0.00015877	0.000136088	6.80442e-05	0.000181451	0.00015877	0.000362902	0.000181451	0.000498991	0.000340221	0.000272177	9.07256e-05	0.000113407	0.000544353	0.000136088	0.000136088	0.000136088	9.07256e-05	0.000249495	0.000861893	0.000272177	6.80442e-05	Bacteria(100);Bacteria_unclassified(100);Bacteria_unclassified(100);Bacteria_unclassified(100);Bacteria_unclassified(100);Bacteria_unclassified(100);
Otu00282	0.000136088	4.53628e-05	6.80442e-05	0.000249495	0	4.53628e-05	0.000430946	2.26814e-05	2.26814e-05	0	0.000136088	0.000181451	0.00015877	0.000725805	0.000430946	0.00031754	0.000453628	6.80442e-05	4.53628e-05	0.000612398	0.000113407	0.00015877	6.80442e-05	6.80442e-05	0.000181451	4.53628e-05	6.80442e-05	0.000430946	0.000181451	0.000113407	0.000340221	0.000136088	4.53628e-05	0.000249495	0.00031754	0.00031754	0.000249495	0.000113407	Bacteria(100);Firmicutes(100);Clostridia(100);Clostridiales(100);Lachnospiraceae(100);Lachnospiraceae_unclassified(100);
Otu00283	0.00015877	9.07256e-05	4.53628e-05	0.000113407	6.80442e-05	0.000204133	9.07256e-05	6.80442e-05	0.000340221	0.000181451	0.000385584	0.000249495	0.000272177	0.000181451	0.000476309	0.000340221	0.000385584	0.000204133	0.000340221	0.000589716	0.000181451	0.000521672	0.000430946	0.000385584	0.00031754	0.00031754	0.000204133	0.000226814	0.000272177	9.07256e-05	0.000136088	9.07256e-05	0.000272177	0.000113407	2.26814e-05	2.26814e-05	0.000136088	0.000181451	Bacteria(100);Firmicutes(100);Firmicutes_unclassified(83);Firmicutes_unclassified(83);Firmicutes_unclassified(83);Firmicutes_unclassified(83);
Otu00284	0.000204133	0	4.53628e-05	0.000226814	0	0	0.000340221	0	0.00015877	9.07256e-05	0	0.000340221	0.000453628	0.000498991	0.000567035	0.000294858	0.000612398	0	0.000385584	0.000453628	0.000430946	0	0	0.000362902	0.000340221	0.000362902	0.000272177	0.000385584	0.000430946	2.26814e-05	0	2.26814e-05	2.26814e-05	2.26814e-05	0	0	0.000385584	0	Bacteria(100);Firmicutes(100);Clostridia(100);Clostridiales(100);Ruminococcaceae(100);Ruminococcaceae_unclassified(100);
Otu00285	0	2.26814e-05	0	0	0	2.26814e-05	0	0	2.26814e-05	0	0	0	4.53628e-05	0	4.53628e-05	2.26814e-05	0.000136088	0	0.000136088	2.26814e-05	0	2.26814e-05	0	0	0	2.26814e-05	4.53628e-05	2.26814e-05	0.000226814	0	0.000498991	0.000453628	0.000453628	0.000340221	0.0013382	0.00140625	0.000385584	0.000249495	Bacteria(100);Bacteria_unclassified(100);Bacteria_unclassified(100);Bacteria_unclassified(100);Bacteria_unclassified(100);Bacteria_unclassified(100);
Otu00286	0.00031754	0	0.00015877	0.000113407	4.53628e-05	0.000136088	2.26814e-05	2.26814e-05	6.80442e-05	2.26814e-05	0.000204133	9.07256e-05	0.000453628	0.000204133	0.000385584	0.000408265	0.000181451	6.80442e-05	6.80442e-05	9.07256e-05	0.000362902	0.000136088	0.000521672	0.000249495	0.000340221	0.000952619	0.000249495	0.000272177	0.000204133	6.80442e-05	0.000181451	0.000181451	4.53628e-05	0.000340221	4.53628e-05	9.07256e-05	4.53628e-05	2.26814e-05	Bacteria(100);Bacteria_unclassified(100);Bacteria_unclassified(100);Bacteria_unclassified(100);Bacteria_unclassified(100);Bacteria_unclassified(100);
Otu00287	0.000181451	0.000340221	6.80442e-05	0.000272177	0.000113407	0.000181451	0.000453628	0.000204133	0.00015877	0.00015877	0.000113407	9.07256e-05	4.53628e-05	0.00015877	0.000136088	0.000703123	0.00015877	0.000113407	4.53628e-05	0.000226814	0.000226814	0.000272177	0.000272177	0.000181451	9.07256e-05	0.000294858	0.000113407	0.000181451	6.80442e-05	0.00015877	0.000136088	6.80442e-05	0.000136088	0.000204133	0.00015877	0.000249495	9.07256e-05	0.000136088	Bacteria(100);Bacteria_unclassified(94);Bacteria_unclassified(94);Bacteria_unclassified(94);Bacteria_unclassified(94);Bacteria_unclassified(94);
Otu00288	0.000113407	0.00015877	2.26814e-05	9.07256e-05	0	6.80442e-05	0.000204133	2.26814e-05	4.53628e-05	2.26814e-05	6.80442e-05	0.000204133	0.000294858	0.00031754	0.000272177	0.00131552	0.000226814	9.07256e-05	0.000362902	0.000181451	0.000136088	0.000204133	0.000294858	0.000136088	0.000340221	9.07256e-05	9.07256e-05	6.80442e-05	9.07256e-05	0	0.000204133	0.000113407	0.00015877	6.80442e-05	4.53628e-05	6.80442e-05	0.000272177	9.07256e-05	Bacteria(100);Firmicutes(100);Clostridia(100);Clostridiales(100);Ruminococcaceae(100);Ruminococcaceae_unclassified(100);
Otu00289	0	0	0.0151058	0	0	0	0	0	0	0	0	0	0	2.26814e-05	0	0	2.26814e-05	0	0	0	0	0	0	0	0	0	0	0	0	0	0	0	0	0	0	0	0	0	Bacteria(100);Firmicutes(100);Bacilli(100);Lactobacillales(100);Lactobacillaceae(100);Lactobacillus(100);
Otu00290	4.53628e-05	0.000408265	0	9.07256e-05	0	4.53628e-05	0.000453628	2.26814e-05	0	2.26814e-05	2.26814e-05	6.80442e-05	6.80442e-05	0.000136088	0.000453628	9.07256e-05	0.000408265	2.26814e-05	0.000385584	0.00031754	2.26814e-05	0.000113407	2.26814e-05	6.80442e-05	0.00015877	6.80442e-05	0.000680442	0.000181451	0.000589716	0.00015877	0.000362902	0.000181451	2.26814e-05	2.26814e-05	0	9.07256e-05	0.000249495	4.53628e-05	Bacteria(100);Firmicutes(100);Clostridia(100);Clostridiales(100);Lachnospiraceae(100);Lachnospiraceae_unclassified(100);
Otu00291	2.26814e-05	2.26814e-05	0	6.80442e-05	0	6.80442e-05	6.80442e-05	0	0	0	0	0.000113407	0	0.000362902	0.000294858	0.000249495	0.000340221	0	0.000136088	0.000612398	0.000204133	0.000136088	4.53628e-05	6.80442e-05	4.53628e-05	2.26814e-05	0.000385584	2.26814e-05	9.07256e-05	0.000113407	9.07256e-05	4.53628e-05	9.07256e-05	6.80442e-05	0.000136088	0.000113407	0.000544353	0.000272177	Bacteria(100);Firmicutes(100);Clostridia(100);Clostridiales(100);Lachnospiraceae(100);Lachnospiraceae_unclassified(100);
Otu00292	0.000181451	0.00031754	0.000204133	0.00015877	6.80442e-05	0.000340221	0.000340221	0.000226814	0.000589716	9.07256e-05	0.00015877	0.00015877	0.000249495	0.000204133	0.00015877	0.000340221	0.000136088	0.00015877	0.000294858	0.000272177	0.00015877	0.000204133	0.000226814	0.000113407	0.00015877	0.000226814	0.000181451	0.000226814	0.00015877	0.000181451	0.000204133	0.000136088	0.000113407	6.80442e-05	0.000113407	6.80442e-05	9.07256e-05	0.000181451	Bacteria(100);Firmicutes(100);Firmicutes_unclassified(100);Firmicutes_unclassified(100);Firmicutes_unclassified(100);Firmicutes_unclassified(100);
Otu00293	9.07256e-05	4.53628e-05	0	4.53628e-05	0	0.000136088	2.26814e-05	2.26814e-05	2.26814e-05	0	9.07256e-05	0.000430946	0.000226814	9.07256e-05	0.000136088	0.000113407	4.53628e-05	4.53628e-05	6.80442e-05	2.26814e-05	0.000136088	6.80442e-05	0.000136088	0.000136088	4.53628e-05	0.000204133	0.000226814	9.07256e-05	4.53628e-05	0.000136088	0.000385584	0.000408265	0.000272177	0.00015877	0.00015877	0.000204133	6.80442e-05	0.00015877	Bacteria(100);Firmicutes(100);Firmicutes_unclassified(100);Firmicutes_unclassified(100);Firmicutes_unclassified(100);Firmicutes_unclassified(100);
Otu00294	0.000181451	0.00015877	4.53628e-05	0.00015877	0	0.000136088	0.000181451	2.26814e-05	0.00015877	0.00015877	0	2.26814e-05	0.000635079	2.26814e-05	6.80442e-05	2.26814e-05	4.53628e-05	0	0.00201864	0.000249495	2.26814e-05	0.000498991	0	4.53628e-05	0.00031754	0	0.000272177	2.26814e-05	0	0	9.07256e-05	0	0	0	0.00111139	4.53628e-05	0	0.000997981	Bacteria(100);Firmicutes(100);Clostridia(100);Clostridiales(100);Lachnospiraceae(100);Lachnospiraceae_unclassified(100);
Otu00295	0.000113407	0.000113407	0.000226814	9.07256e-05	0.000204133	0.00015877	0.000294858	0.000136088	0.000136088	9.07256e-05	0.00015877	0.000226814	0.000204133	0.000362902	0.000362902	9.07256e-05	0.000204133	0.000113407	9.07256e-05	0.000113407	0.000181451	0.000362902	0.000294858	6.80442e-05	0.000204133	0.000113407	9.07256e-05	0.000181451	0.000476309	9.07256e-05	0.000181451	0.000204133	9.07256e-05	9.07256e-05	0.000136088	0.00015877	0.000249495	0.000136088	Bacteria(100);Proteobacteria(100);Proteobacteria_unclassified(100);Proteobacteria_unclassified(100);Proteobacteria_unclassified(100);Proteobacteria_unclassified(100);
Otu00296	0.00031754	0.00015877	0.00015877	0.000272177	0	0.000113407	0.000635079	0.000113407	6.80442e-05	0.000113407	0.000113407	0.000294858	0	0.000249495	9.07256e-05	0.000226814	0.000521672	6.80442e-05	0.00015877	0.000362902	0.000181451	0.000294858	6.80442e-05	0.000181451	0.000113407	0.000430946	0.00015877	0.000113407	9.07256e-05	0.00015877	0.000136088	6.80442e-05	0.00015877	4.53628e-05	4.53628e-05	0.000113407	0.000136088	0.000249495	Bacteria(100);Firmicutes(100);Clostridia(100);Clostridiales(100);Lachnospiraceae(100);Lachnospiraceae_unclassified(100);
Otu00297	6.80442e-05	6.80442e-05	2.26814e-05	2.26814e-05	2.26814e-05	9.07256e-05	0.000136088	0	4.53628e-05	2.26814e-05	0.000113407	9.07256e-05	4.53628e-05	0.000204133	0.000544353	6.80442e-05	0.000204133	4.53628e-05	4.53628e-05	9.07256e-05	0.000113407	0.000408265	6.80442e-05	9.07256e-05	2.26814e-05	4.53628e-05	6.80442e-05	6.80442e-05	0.000226814	2.26814e-05	2.26814e-05	0.000498991	6.80442e-05	0.000113407	0.000136088	9.07256e-05	0.000113407	0.000181451	Bacteria(100);Firmicutes(100);Clostridia(100);Clostridiales(100);Lachnospiraceae(100);Lachnospiraceae_unclassified(100);
Otu00298	0.000249495	6.80442e-05	4.53628e-05	9.07256e-05	0	4.53628e-05	9.07256e-05	2.26814e-05	4.53628e-05	0	9.07256e-05	4.53628e-05	0.000294858	9.07256e-05	0.000113407	6.80442e-05	0.000204133	0	0.00015877	0.000226814	6.80442e-05	0.000204133	6.80442e-05	6.80442e-05	0.00031754	0.000136088	0.000136088	0.000136088	6.80442e-05	6.80442e-05	0.000136088	0.000362902	0.000839212	0.000136088	0.000294858	0.000340221	0.000249495	0.000340221	Bacteria(100);Firmicutes(100);Clostridia(100);Clostridiales(100);Lachnospiraceae(100);Lachnospiraceae_unclassified(100);
Otu00299	0.000113407	6.80442e-05	0	4.53628e-05	0.00015877	2.26814e-05	2.26814e-05	0	2.26814e-05	0	0.000113407	0.000113407	9.07256e-05	0.00326612	0.00136088	0.00065776	0.000839212	6.80442e-05	9.07256e-05	4.53628e-05	0.000113407	2.26814e-05	0.000113407	0.000113407	4.53628e-05	2.26814e-05	9.07256e-05	0.000136088	0.000498991	0	0	2.26814e-05	4.53628e-05	0	4.53628e-05	2.26814e-05	6.80442e-05	2.26814e-05	Bacteria(100);Firmicutes(100);Clostridia(100);Clostridiales(100);Lachnospiraceae(100);Lachnospiraceae_unclassified(100);
Otu00300	9.07256e-05	2.26814e-05	6.80442e-05	6.80442e-05	4.53628e-05	0.000136088	6.80442e-05	2.26814e-05	2.26814e-05	4.53628e-05	2.26814e-05	2.26814e-05	2.26814e-05	4.53628e-05	4.53628e-05	2.26814e-05	2.26814e-05	4.53628e-05	2.26814e-05	0	6.80442e-05	4.53628e-05	6.80442e-05	6.80442e-05	9.07256e-05	2.26814e-05	0.000113407	4.53628e-05	4.53628e-05	4.53628e-05	0.000362902	0.000635079	0.00102066	0.000249495	0.00065776	0.000884574	0.000476309	0.000181451	Bacteria(100);Firmicutes(100);Clostridia(100);Clostridiales(100);Lachnospiraceae(100);Blautia(97);
Otu00301	0	0	0	0	0	0	0	0	0	0	0	0.000181451	0.000226814	0	0.000249495	0.000408265	0.000181451	0	2.26814e-05	0	0.000113407	0.000181451	0.000294858	0.00015877	0.000249495	0	0.000136088	0	0.000204133	0	0.000294858	0.000249495	0.00031754	0.00031754	0.000340221	0.000385584	0.000839212	0	Bacteria(100);Firmicutes(100);Clostridia(100);Clostridiales(100);Ruminococcaceae(100);Ruminococcaceae_unclassified(100);
Otu00302	2.26814e-05	0.00015877	0	0.000113407	0	2.26814e-05	6.80442e-05	2.26814e-05	6.80442e-05	9.07256e-05	0.000136088	0.00015877	0.000136088	0.000385584	2.26814e-05	0.000725805	0.000204133	4.53628e-05	0.000181451	0.000294858	0.000113407	9.07256e-05	0.000226814	0.00015877	6.80442e-05	0.00015877	0.000136088	0.000136088	0.00015877	0	0.000181451	0.000136088	0.00015877	9.07256e-05	0.00015877	0.00015877	0.000385584	0.000612398	Bacteria(100);Firmicutes(100);Clostridia(100);Clostridiales(100);Ruminococcaceae(100);Ruminococcaceae_unclassified(100);
Otu00303	0.000408265	9.07256e-05	0	6.80442e-05	2.26814e-05	6.80442e-05	9.07256e-05	2.26814e-05	0.00015877	0.00015877	4.53628e-05	4.53628e-05	0.000136088	0.00140625	9.07256e-05	0.000476309	0.00065776	4.53628e-05	0.000272177	0.000113407	6.80442e-05	0.00065776	2.26814e-05	9.07256e-05	0.000430946	4.53628e-05	9.07256e-05	4.53628e-05	6.80442e-05	0	9.07256e-05	0.000113407	4.53628e-05	9.07256e-05	9.07256e-05	0.00015877	0.000113407	6.80442e-05	Bacteria(100);Firmicutes(100);Clostridia(100);Clostridiales(100);Lachnospiraceae(100);Lachnospiraceae_unclassified(100);
Otu00304	0	0	0	2.26814e-05	0	0	0.000272177	0	2.26814e-05	6.80442e-05	6.80442e-05	0.000476309	0.000181451	0.000113407	0.000272177	0.000181451	0.000362902	2.26814e-05	0.000272177	0.000725805	0.000113407	0.000771167	0.000181451	0.000113407	6.80442e-05	2.26814e-05	0.000181451	0.000430946	0.000136088	0.000181451	2.26814e-05	4.53628e-05	4.53628e-05	0.000136088	0.000136088	6.80442e-05	0.000136088	0.000362902	Bacteria(100);Firmicutes(100);Clostridia(100);Clostridiales(100);Lachnospiraceae(100);Lachnospiraceae_unclassified(100);
Otu00305	0.000226814	0.000249495	2.26814e-05	0.000113407	0	0.00015877	0.000204133	0.000204133	0.000340221	0.000136088	9.07256e-05	0	2.26814e-05	0.000113407	0.000136088	4.53628e-05	0.00015877	9.07256e-05	0.000476309	0.000453628	2.26814e-05	0.000181451	0.000226814	0.000113407	9.07256e-05	0.000136088	0.000113407	4.53628e-05	9.07256e-05	4.53628e-05	0.000249495	9.07256e-05	0.000294858	9.07256e-05	4.53628e-05	0	2.26814e-05	6.80442e-05	Bacteria(100);Firmicutes(100);Clostridia(100);Clostridiales(100);Clostridiales_unclassified(100);Clostridiales_unclassified(100);
Otu00306	0.00015877	9.07256e-05	4.53628e-05	0.000340221	4.53628e-05	9.07256e-05	0.000136088	6.80442e-05	4.53628e-05	9.07256e-05	0.000136088	6.80442e-05	9.07256e-05	0.000294858	0.000725805	0.000226814	0.000272177	4.53628e-05	0.00015877	0.000385584	9.07256e-05	9.07256e-05	0.000226814	0.000113407	4.53628e-05	9.07256e-05	4.53628e-05	0.000113407	0.000226814	9.07256e-05	0.000204133	4.53628e-05	0.000113407	9.07256e-05	0.00031754	0.000136088	0.000226814	0.000181451	Bacteria(100);Firmicutes(100);Clostridia(100);Clostridiales(100);Lachnospiraceae(100);Lachnospiraceae_unclassified(100);
Otu00307	0.000204133	0.000249495	0.000204133	0.000249495	0.000703123	0.00015877	9.07256e-05	2.26814e-05	4.53628e-05	0.000136088	0.000136088	0.000294858	0.000204133	0	0.000136088	0	0.000113407	6.80442e-05	4.53628e-05	4.53628e-05	0	0.00015877	0	0	0	4.53628e-05	9.07256e-05	0	0	4.53628e-05	0.000113407	9.07256e-05	0	4.53628e-05	0.000340221	2.26814e-05	0.000113407	9.07256e-05	Bacteria(100);Bacteroidetes(100);Bacteroidia(100);Bacteroidales(100);Porphyromonadaceae(88);Porphyromonadaceae_unclassified(88);
Otu00308	0	0	6.80442e-05	4.53628e-05	4.53628e-05	2.26814e-05	9.07256e-05	2.26814e-05	0	2.26814e-05	9.07256e-05	0.000204133	0.000226814	0.000430946	0.000272177	0.000204133	0.000272177	2.26814e-05	0.000181451	0.000204133	0.000226814	0.000181451	0.000181451	2.26814e-05	0.00015877	0.000294858	0.000204133	9.07256e-05	9.07256e-05	2.26814e-05	9.07256e-05	0.000136088	9.07256e-05	2.26814e-05	0.00015877	0.000113407	0.000136088	0.000294858	Bacteria(100);Firmicutes(100);Clostridia(100);Clostridiales(100);Ruminococcaceae(100);Clostridium_IV(100);
Otu00309	6.80442e-05	0.000703123	0.000113407	2.26814e-05	0	4.53628e-05	6.80442e-05	6.80442e-05	2.26814e-05	4.53628e-05	0.000136088	0.000181451	0.00015877	0.000136088	0.000204133	0.000249495	0.000204133	0.000453628	0.000181451	0.000249495	0.000294858	0.000567035	0.000181451	0.000453628	0.000113407	6.80442e-05	0.000226814	0.000204133	4.53628e-05	6.80442e-05	6.80442e-05	6.80442e-05	0.000181451	4.53628e-05	0.000181451	0.00031754	4.53628e-05	0.000136088	Bacteria(100);Bacteria_unclassified(100);Bacteria_unclassified(100);Bacteria_unclassified(100);Bacteria_unclassified(100);Bacteria_unclassified(100);
Otu00310	4.53628e-05	2.26814e-05	2.26814e-05	2.26814e-05	2.26814e-05	2.26814e-05	0.000204133	0	2.26814e-05	0	0.000136088	0.00015877	0	0.000362902	0.000136088	0.00015877	0.000272177	6.80442e-05	0.000136088	0.000272177	6.80442e-05	0.000181451	0.000204133	4.53628e-05	0.000204133	6.80442e-05	9.07256e-05	2.26814e-05	9.07256e-05	0.000113407	0.000204133	6.80442e-05	0.000136088	0.000204133	0.000181451	2.26814e-05	0.00031754	0.000249495	Bacteria(100);Firmicutes(100);Clostridia(100);Clostridiales(100);Lachnospiraceae(100);Acetatifactor(100);
Otu00311	4.53628e-05	2.26814e-05	2.26814e-05	2.26814e-05	0	0	6.80442e-05	4.53628e-05	0	2.26814e-05	6.80442e-05	0.000113407	0.000249495	0.000249495	0.000136088	0.000226814	0.000294858	9.07256e-05	6.80442e-05	0.000340221	0.000204133	0.000362902	0.000181451	0.000272177	0.000136088	0.000249495	0.000113407	0.000181451	0.000249495	0.000136088	9.07256e-05	9.07256e-05	0.000226814	0.000181451	0.00015877	0.00015877	0.000385584	0.000249495	Bacteria(100);Firmicutes(100);Clostridia(100);Clostridiales(100);Ruminococcaceae(100);Oscillibacter(100);
Otu00312	0	2.26814e-05	0	2.26814e-05	0	6.80442e-05	4.53628e-05	0	0	2.26814e-05	0.000204133	0	6.80442e-05	9.07256e-05	0.000204133	4.53628e-05	0.000589716	2.26814e-05	0.000453628	0.000385584	2.26814e-05	6.80442e-05	2.26814e-05	6.80442e-05	6.80442e-05	0.000113407	0.000113407	4.53628e-05	0.000226814	6.80442e-05	0.000249495	0.00294858	0.000181451	0.000136088	9.07256e-05	9.07256e-05	0.000294858	0.000136088	Bacteria(100);Firmicutes(100);Clostridia(100);Clostridiales(100);Lachnospiraceae(100);Lachnospiraceae_unclassified(100);
Otu00313	9.07256e-05	0.00015877	0	9.07256e-05	2.26814e-05	9.07256e-05	0.000136088	0.000113407	0.000226814	0.000362902	0.000136088	4.53628e-05	9.07256e-05	0.00015877	6.80442e-05	0.000272177	0.000249495	0.000181451	0.000136088	0.000181451	0.000272177	0.00031754	0.00015877	0.000181451	0.000113407	0.000226814	6.80442e-05	6.80442e-05	6.80442e-05	0.000136088	0.000204133	0.000136088	0.000272177	0.000113407	4.53628e-05	0.000181451	0.000249495	0.000453628	Bacteria(100);Bacteria_unclassified(100);Bacteria_unclassified(100);Bacteria_unclassified(100);Bacteria_unclassified(100);Bacteria_unclassified(100);
Otu00314	0.000272177	0.000113407	4.53628e-05	0.000136088	6.80442e-05	6.80442e-05	6.80442e-05	0	2.26814e-05	6.80442e-05	9.07256e-05	0.000204133	9.07256e-05	0.000113407	0.000113407	9.07256e-05	0.000294858	2.26814e-05	6.80442e-05	0.000430946	0.000113407	0.000249495	0.000136088	0	6.80442e-05	4.53628e-05	0.000181451	0.000635079	0	4.53628e-05	0.000226814	2.26814e-05	0.000181451	9.07256e-05	9.07256e-05	2.26814e-05	9.07256e-05	9.07256e-05	Bacteria(100);Firmicutes(100);Clostridia(100);Clostridiales(100);Lachnospiraceae(100);Lachnospiraceae_unclassified(100);
Otu00315	6.80442e-05	4.53628e-05	9.07256e-05	6.80442e-05	0.00015877	0.000181451	6.80442e-05	0.000136088	4.53628e-05	0	0.000181451	6.80442e-05	0.000294858	0.000226814	0.000136088	6.80442e-05	0.000181451	6.80442e-05	0.00015877	0.000136088	0.00015877	6.80442e-05	0.000181451	9.07256e-05	0.000113407	0.00031754	0.000113407	4.53628e-05	0.000136088	0	0.000204133	0.000249495	0.00015877	0.000226814	9.07256e-05	0.000113407	0.000226814	0.00015877	Bacteria(100);Firmicutes(100);Clostridia(100);Clostridiales(100);Clostridiales_unclassified(100);Clostridiales_unclassified(100);
Otu00316	0	0	0	0	0	0	0	0	0	0	0	0	0.00136088	0.000997981	0.00183719	0.00240423	0.00120211	0	0	0	0	0	0	0	0	0	0	0	0	0	0	0	0	0	0	0	0	0	Bacteria(100);Firmicutes(100);Erysipelotrichia(100);Erysipelotrichales(100);Erysipelotrichaceae(100);Erysipelotrichaceae_unclassified(100);
Otu00317	9.07256e-05	0.000272177	0	0.000249495	0.000226814	0.000136088	4.53628e-05	2.26814e-05	0	0.000272177	0.000204133	0.000136088	0.000226814	0.00015877	4.53628e-05	0.000113407	4.53628e-05	4.53628e-05	4.53628e-05	0.000204133	6.80442e-05	6.80442e-05	2.26814e-05	0.000249495	6.80442e-05	2.26814e-05	0.000181451	6.80442e-05	0.000340221	9.07256e-05	0.000136088	0.000136088	0.000204133	0.00015877	0.000294858	0.000385584	4.53628e-05	6.80442e-05	Bacteria(100);Firmicutes(100);Firmicutes_unclassified(100);Firmicutes_unclassified(100);Firmicutes_unclassified(100);Firmicutes_unclassified(100);
Otu00318	0.000113407	0.000181451	0	0.000113407	2.26814e-05	2.26814e-05	6.80442e-05	9.07256e-05	9.07256e-05	2.26814e-05	9.07256e-05	0.000113407	0.000385584	0.000204133	0.000408265	0.000226814	0.000476309	9.07256e-05	9.07256e-05	0.000453628	0.000113407	0.000136088	0.00015877	0.000181451	0.000204133	4.53628e-05	0.000136088	6.80442e-05	0.000340221	9.07256e-05	0.000340221	0.000113407	0.000181451	0.00015877	9.07256e-05	6.80442e-05	0.00015877	6.80442e-05	Bacteria(100);Firmicutes(100);Clostridia(100);Clostridiales(100);Ruminococcaceae(100);Clostridium_IV(57);
Otu00319	0.000113407	0.000204133	0.000113407	0.000204133	6.80442e-05	0.000136088	0.000113407	6.80442e-05	0.000136088	0.000113407	6.80442e-05	0.000249495	0.000226814	0.000181451	0.000136088	4.53628e-05	0.000204133	0.00015877	4.53628e-05	6.80442e-05	0.000272177	0.00031754	0.000204133	0.000249495	0.000226814	0.000567035	0.000249495	0.00015877	0.000181451	0.000226814	9.07256e-05	0.000136088	0.000136088	0.000204133	0.000204133	0.000136088	0.000113407	0	Bacteria(100);Bacteria_unclassified(100);Bacteria_unclassified(100);Bacteria_unclassified(100);Bacteria_unclassified(100);Bacteria_unclassified(100);
Otu00320	0	6.80442e-05	2.26814e-05	9.07256e-05	0	9.07256e-05	2.26814e-05	0.000113407	2.26814e-05	2.26814e-05	0	0.000249495	2.26814e-05	2.26814e-05	0	2.26814e-05	9.07256e-05	0.00015877	0.000136088	0.000181451	2.26814e-05	6.80442e-05	2.26814e-05	4.53628e-05	4.53628e-05	6.80442e-05	0.000430946	4.53628e-05	9.07256e-05	4.53628e-05	0.000362902	6.80442e-05	0.000521672	0.000249495	0.000635079	0.000453628	0.000408265	0.000635079	Bacteria(100);Firmicutes(100);Clostridia(100);Clostridiales(100);Lachnospiraceae(100);Lachnospiraceae_unclassified(100);
Otu00321	0.000181451	0.000226814	0.000113407	0.000362902	0	0.000136088	0.000226814	0.00015877	0.000113407	6.80442e-05	0.000181451	9.07256e-05	0.000272177	0.000181451	4.53628e-05	0.000204133	0.000272177	0.000249495	0	0.000362902	9.07256e-05	0.000226814	0.000181451	0.000113407	0.000136088	0.000294858	0.000113407	0.000204133	4.53628e-05	4.53628e-05	0.000136088	0.000249495	9.07256e-05	4.53628e-05	0.000249495	0.000181451	4.53628e-05	0.000204133	Bacteria(100);Firmicutes(100);Clostridia(100);Clostridiales(100);Clostridiales_unclassified(100);Clostridiales_unclassified(100);
Otu00322	0	0	2.26814e-05	0	0	0	2.26814e-05	0	0	0	0	0	6.80442e-05	0	0	0	0	0	0	2.26814e-05	0	0	0	0	2.26814e-05	0	9.07256e-05	2.26814e-05	0	0	6.80442e-05	0.00031754	0.000430946	0.000136088	0.000226814	0.00111139	0.000362902	2.26814e-05	Bacteria(100);Bacteria_unclassified(100);Bacteria_unclassified(100);Bacteria_unclassified(100);Bacteria_unclassified(100);Bacteria_unclassified(100);
Otu00323	0	4.53628e-05	9.07256e-05	0	2.26814e-05	6.80442e-05	0.000113407	9.07256e-05	0.000113407	4.53628e-05	4.53628e-05	9.07256e-05	2.26814e-05	9.07256e-05	9.07256e-05	4.53628e-05	9.07256e-05	2.26814e-05	4.53628e-05	9.07256e-05	0	4.53628e-05	4.53628e-05	0	4.53628e-05	9.07256e-05	9.07256e-05	4.53628e-05	9.07256e-05	0.000113407	0.000476309	4.53628e-05	0.00015877	0.000249495	9.07256e-05	0.000113407	0.000567035	0.000181451	Bacteria(100);Bacteria_unclassified(100);Bacteria_unclassified(100);Bacteria_unclassified(100);Bacteria_unclassified(100);Bacteria_unclassified(100);
Otu00324	0.000181451	0.000226814	0	0.000204133	0	6.80442e-05	6.80442e-05	0	9.07256e-05	6.80442e-05	0.000226814	0.000136088	0.00015877	9.07256e-05	0.000272177	0.000136088	0.000249495	0.000181451	6.80442e-05	0.000362902	0.00015877	0.00113407	0.000113407	0.000136088	0.000181451	9.07256e-05	0.000226814	0.000204133	0.000181451	0	6.80442e-05	0.000136088	4.53628e-05	6.80442e-05	6.80442e-05	0.000181451	0.000136088	6.80442e-05	Bacteria(100);Firmicutes(100);Clostridia(100);Clostridiales(100);Lachnospiraceae(100);Lachnospiraceae_unclassified(100);
Otu00325	6.80442e-05	6.80442e-05	0	4.53628e-05	2.26814e-05	6.80442e-05	2.26814e-05	0	2.26814e-05	6.80442e-05	0.000113407	0.000136088	0.000136088	0.000453628	0.000249495	0.000226814	0.000226814	0.000113407	0.000226814	0.000385584	0.000113407	0.000340221	0.000181451	6.80442e-05	4.53628e-05	0.000181451	0.00015877	0.00015877	0.000136088	0.00015877	0.000226814	6.80442e-05	0.000113407	4.53628e-05	9.07256e-05	9.07256e-05	0.000204133	0.000226814	Bacteria(100);Firmicutes(100);Clostridia(100);Clostridiales(100);Lachnospiraceae(100);Lachnospiraceae_unclassified(100);
Otu00326	0.000113407	0.00015877	0.000113407	4.53628e-05	0.00015877	0.000181451	0.00015877	0.000521672	0.000113407	0.000204133	4.53628e-05	2.26814e-05	0.000113407	0	4.53628e-05	9.07256e-05	9.07256e-05	0.000294858	0.000294858	0.000181451	0.000113407	4.53628e-05	6.80442e-05	4.53628e-05	4.53628e-05	6.80442e-05	2.26814e-05	0.000113407	0.000136088	4.53628e-05	9.07256e-05	4.53628e-05	0.00015877	4.53628e-05	2.26814e-05	2.26814e-05	4.53628e-05	0.000136088	Bacteria(100);Bacteroidetes(100);Bacteroidia(100);Bacteroidales(100);Porphyromonadaceae(100);Porphyromonadaceae_unclassified(100);
Otu00327	0	0	0	0	0	0	0	0	0	0	0	0	0	0	0	0	0	0	0	0	0	0	0	0	0	0	0	0	0	0	0	0	0	0	0	0	0	0	Bacteria(100);Proteobacteria(100);Deltaproteobacteria(100);Desulfuromonadales(100);Geobacteraceae(100);Geobacter(100);
Otu00328	6.80442e-05	4.53628e-05	0.000113407	0.00015877	2.26814e-05	9.07256e-05	4.53628e-05	0	0	9.07256e-05	0.000272177	2.26814e-05	0.000136088	6.80442e-05	0.000589716	0.000136088	0.000136088	0.000113407	2.26814e-05	6.80442e-05	0.000521672	0.000952619	0.000294858	4.53628e-05	6.80442e-05	9.07256e-05	2.26814e-05	2.26814e-05	2.26814e-05	0.000839212	0.000204133	9.07256e-05	4.53628e-05	6.80442e-05	0.000226814	2.26814e-05	0	2.26814e-05	Bacteria(100);Firmicutes(100);Clostridia(100);Clostridiales(100);Lachnospiraceae(100);Clostridium_XlVa(99);
Otu00329	0	0	0.0056023	0	0.00392388	4.53628e-05	2.26814e-05	0	0	0	0	0	0	9.07256e-05	0	0	0	0	0	0	2.26814e-05	0	0	0	0	0	0	0	2.26814e-05	0	0	0	0	0	0	0	0	0	Bacteria(100);Firmicutes(100);Bacilli(100);Lactobacillales(100);Streptococcaceae(100);Streptococcus(100);
Otu00330	0	0	0	0	0	0.000113407	0	0	0.000181451	0	0	0	0	0	0.000362902	0.000725805	0	0	0.000340221	0	0	0	0	0	0	0	0.00015877	0.000385584	0.000181451	0	0	0	0	0	2.26814e-05	0	0.0017011	0	Bacteria(100);Firmicutes(100);Clostridia(100);Clostridiales(100);Ruminococcaceae(100);Sporobacter(100);
Otu00331	0.000204133	0.00015877	0	6.80442e-05	0	9.07256e-05	4.53628e-05	2.26814e-05	6.80442e-05	9.07256e-05	6.80442e-05	0.000340221	4.53628e-05	0.000249495	0.000294858	2.26814e-05	0.000408265	9.07256e-05	9.07256e-05	0.000612398	9.07256e-05	0.000181451	0.000136088	6.80442e-05	9.07256e-05	2.26814e-05	0.00015877	2.26814e-05	0.000136088	9.07256e-05	0.000204133	2.26814e-05	0.000113407	0.000113407	9.07256e-05	0.000113407	0.000181451	0.000136088	Bacteria(100);Firmicutes(100);Clostridia(100);Clostridiales(100);Lachnospiraceae(100);Lachnospiraceae_unclassified(100);
Otu00332	0	4.53628e-05	2.26814e-05	9.07256e-05	0	4.53628e-05	9.07256e-05	2.26814e-05	0	2.26814e-05	0	9.07256e-05	0.000136088	0.000113407	4.53628e-05	6.80442e-05	0.000113407	6.80442e-05	6.80442e-05	0	6.80442e-05	9.07256e-05	4.53628e-05	9.07256e-05	2.26814e-05	0.000113407	0.000362902	0.000136088	9.07256e-05	9.07256e-05	0.000340221	0.000226814	0.000113407	0.000204133	0.000408265	0.000430946	0.000567035	0.000408265	Bacteria(100);Firmicutes(100);Clostridia(100);Clostridiales(100);Ruminococcaceae(100);Ruminococcaceae_unclassified(100);
Otu00333	0	0.000249495	2.26814e-05	6.80442e-05	0	2.26814e-05	0.000113407	9.07256e-05	0.000113407	2.26814e-05	6.80442e-05	0	0.000226814	0.000204133	0.000136088	0.000340221	0.000204133	9.07256e-05	0.000181451	0.000226814	0.000204133	0.00015877	6.80442e-05	4.53628e-05	0.00015877	4.53628e-05	9.07256e-05	0.000136088	0.000113407	2.26814e-05	0.00015877	0.000181451	0.000113407	9.07256e-05	6.80442e-05	0.000226814	0.000272177	9.07256e-05	Bacteria(100);Firmicutes(100);Clostridia(100);Clostridiales(100);Ruminococcaceae(100);Ruminococcaceae_unclassified(100);
Otu00334	0.000340221	6.80442e-05	0	0.000136088	0	2.26814e-05	4.53628e-05	2.26814e-05	0	0.00015877	6.80442e-05	4.53628e-05	0.00015877	0.000771167	0.000408265	9.07256e-05	0.000340221	6.80442e-05	0.000204133	0.000408265	6.80442e-05	0.00031754	0.000113407	4.53628e-05	0.000113407	4.53628e-05	0.000204133	6.80442e-05	0.00031754	0.000113407	6.80442e-05	0.00015877	0.000181451	4.53628e-05	9.07256e-05	6.80442e-05	0.00015877	6.80442e-05	Bacteria(100);Firmicutes(100);Clostridia(100);Clostridiales(100);Lachnospiraceae(100);Lachnospiraceae_unclassified(100);
Otu00335	0	0.000362902	0	2.26814e-05	0	0.000113407	4.53628e-05	0.000226814	4.53628e-05	4.53628e-05	6.80442e-05	0.000272177	2.26814e-05	2.26814e-05	0.00129284	4.53628e-05	0.000136088	4.53628e-05	0.000340221	0.00113407	0	0.000113407	6.80442e-05	6.80442e-05	2.26814e-05	4.53628e-05	2.26814e-05	9.07256e-05	2.26814e-05	9.07256e-05	4.53628e-05	0.00015877	4.53628e-05	0	6.80442e-05	4.53628e-05	2.26814e-05	0.00015877	Bacteria(100);Firmicutes(100);Clostridia(100);Clostridiales(100);Lachnospiraceae(100);Lachnospiraceae_unclassified(100);
Otu00336	0.000453628	9.07256e-05	0	0.000725805	0	0	4.53628e-05	0.00015877	0.00015877	0.000136088	0.000204133	9.07256e-05	0.00031754	0.000294858	0.000226814	0.000340221	0.000113407	9.07256e-05	6.80442e-05	4.53628e-05	0.000294858	0.000635079	0.000113407	0.000181451	0.000408265	9.07256e-05	0.000113407	4.53628e-05	2.26814e-05	2.26814e-05	4.53628e-05	2.26814e-05	0.000113407	6.80442e-05	0.000136088	2.26814e-05	0	4.53628e-05	Bacteria(100);Firmicutes(100);Clostridia(100);Clostridiales(100);Lachnospiraceae(100);Roseburia(100);
Otu00337	2.26814e-05	0	0	2.26814e-05	0	2.26814e-05	9.07256e-05	4.53628e-05	4.53628e-05	6.80442e-05	0.000136088	0.000181451	0.000136088	0.000204133	0.000113407	0.000272177	0.000294858	2.26814e-05	9.07256e-05	0.000204133	0.000136088	0.000272177	2.26814e-05	6.80442e-05	4.53628e-05	4.53628e-05	9.07256e-05	0.000181451	0.000136088	2.26814e-05	0.000204133	0.00015877	0.000226814	0.000294858	0.000113407	0.000226814	0.00031754	0.000249495	Bacteria(100);Firmicutes(100);Clostridia(100);Clostridiales(100);Ruminococcaceae(100);Ruminococcaceae_unclassified(100);
Otu00338	0	0	0.00156502	0	0.00594253	0	0	0	0	0	0	2.26814e-05	0	0	0	0	0	0	0	0	0	0	0	0	0	0	0	0	0	0	0	0	0	0	0	0	0	0	Bacteria(100);Firmicutes(100);Bacilli(100);Lactobacillales(100);Leuconostocaceae(100);Leuconostoc(100);
Otu00339	2.26814e-05	0.00015877	2.26814e-05	4.53628e-05	6.80442e-05	0.00015877	0.000136088	2.26814e-05	6.80442e-05	2.26814e-05	0.000181451	0.000249495	0.000113407	0.000136088	0.00015877	9.07256e-05	6.80442e-05	4.53628e-05	9.07256e-05	0.00015877	4.53628e-05	6.80442e-05	0.000204133	0.000136088	9.07256e-05	0.000136088	9.07256e-05	0.000136088	0.000136088	4.53628e-05	0.00015877	0.000136088	0.000204133	0.000204133	0.000181451	0.000204133	0.000204133	0.000204133	Bacteria(100);Firmicutes(100);Clostridia(100);Clostridiales(100);Clostridiales_unclassified(100);Clostridiales_unclassified(100);
Otu00340	0	6.80442e-05	0	0	0	0	0.000113407	0	0	6.80442e-05	0.000181451	0	0.000136088	0.000226814	0	0.000249495	0.00031754	0.000136088	0.000181451	0.00031754	6.80442e-05	0.000385584	0.00015877	0.000249495	0.000136088	0.00015877	0.000181451	0.000181451	0.000181451	2.26814e-05	0.000136088	0.000113407	0	9.07256e-05	0.000226814	0.000249495	0	0.000113407	Bacteria(100);Firmicutes(100);Clostridia(100);Clostridiales(100);Ruminococcaceae(100);Oscillibacter(84);
Otu00341	4.53628e-05	4.53628e-05	0	6.80442e-05	0	2.26814e-05	0	0.00111139	0	6.80442e-05	0.000340221	0.000408265	0.00015877	0.000136088	2.26814e-05	0.000408265	6.80442e-05	4.53628e-05	4.53628e-05	0.000226814	0.000113407	0.000204133	0	0.000113407	0.000385584	0.000136088	9.07256e-05	0.000294858	6.80442e-05	2.26814e-05	6.80442e-05	2.26814e-05	0.000272177	6.80442e-05	2.26814e-05	4.53628e-05	2.26814e-05	6.80442e-05	Bacteria(100);Bacteria_unclassified(100);Bacteria_unclassified(100);Bacteria_unclassified(100);Bacteria_unclassified(100);Bacteria_unclassified(100);
Otu00342	2.26814e-05	0	0	0	0.000136088	0	0	0	0	0	0	0	0	0	0	0	0	0	0	0	0	0	0	0	0	0	0	0	0	0	0	9.07256e-05	0.000861893	6.80442e-05	0.000204133	0.000113407	2.26814e-05	2.26814e-05	Bacteria(100);Firmicutes(100);Bacilli(100);Lactobacillales(100);Aerococcaceae(100);Aerococcus(100);
Otu00343	9.07256e-05	0	0	4.53628e-05	0	4.53628e-05	4.53628e-05	2.26814e-05	2.26814e-05	0	0	0	9.07256e-05	0	0	0	0	0	2.26814e-05	0	2.26814e-05	2.26814e-05	0	6.80442e-05	0	4.53628e-05	9.07256e-05	2.26814e-05	4.53628e-05	0	2.26814e-05	9.07256e-05	0.000181451	6.80442e-05	0.00065776	0.00102066	0.00065776	0.000113407	Bacteria(100);Bacteroidetes(100);Bacteroidia(100);Bacteroidales(100);Porphyromonadaceae(100);Porphyromonadaceae_unclassified(100);
Otu00344	0	0	0	4.53628e-05	0	4.53628e-05	6.80442e-05	2.26814e-05	0.000113407	0	0.000226814	2.26814e-05	4.53628e-05	0.00015877	0.00015877	6.80442e-05	2.26814e-05	4.53628e-05	0.000249495	6.80442e-05	4.53628e-05	9.07256e-05	6.80442e-05	2.26814e-05	9.07256e-05	0.000136088	0.000181451	9.07256e-05	0.000113407	9.07256e-05	0.000136088	0.000113407	9.07256e-05	0.000226814	0.000362902	0.00031754	0.000362902	0.000340221	Bacteria(100);Actinobacteria(100);Actinobacteria(100);Coriobacteriales(100);Coriobacteriaceae(100);Coriobacteriaceae_unclassified(100);
Otu00345	0.000589716	0.00015877	2.26814e-05	0.000136088	0	9.07256e-05	0.000272177	4.53628e-05	0	6.80442e-05	0.00015877	6.80442e-05	0.000136088	0.000113407	0.00015877	9.07256e-05	0.00031754	0.000136088	9.07256e-05	0.000771167	4.53628e-05	9.07256e-05	4.53628e-05	9.07256e-05	0	0.000136088	0.000204133	0.00015877	0.000113407	4.53628e-05	0.000136088	0.000204133	0.00015877	0	4.53628e-05	0.000136088	9.07256e-05	6.80442e-05	Bacteria(100);Firmicutes(100);Clostridia(100);Clostridiales(100);Lachnospiraceae(100);Lachnospiraceae_unclassified(100);
Otu00346	0	4.53628e-05	2.26814e-05	6.80442e-05	0	4.53628e-05	4.53628e-05	0	2.26814e-05	2.26814e-05	2.26814e-05	4.53628e-05	0.00015877	0.000113407	0.00015877	0.000113407	9.07256e-05	0	0.00015877	0.000521672	6.80442e-05	2.26814e-05	6.80442e-05	6.80442e-05	0	4.53628e-05	6.80442e-05	0.000136088	9.07256e-05	0	0.000204133	9.07256e-05	0.00015877	0.00015877	9.07256e-05	9.07256e-05	0.000136088	0.000340221	Bacteria(100);Firmicutes(100);Clostridia(100);Clostridiales(100);Lachnospiraceae(100);Lachnospiraceae_unclassified(100);
Otu00347	0.000294858	2.26814e-05	2.26814e-05	9.07256e-05	2.26814e-05	6.80442e-05	0.000113407	0.000113407	6.80442e-05	2.26814e-05	0.000113407	4.53628e-05	0.000113407	0.00015877	0.000181451	9.07256e-05	0.000408265	2.26814e-05	9.07256e-05	0.000498991	6.80442e-05	0.000226814	2.26814e-05	9.07256e-05	9.07256e-05	0.000249495	4.53628e-05	4.53628e-05	0.00015877	0	9.07256e-05	4.53628e-05	0.000204133	4.53628e-05	0.000136088	9.07256e-05	0.000181451	6.80442e-05	Bacteria(100);Firmicutes(100);Clostridia(100);Clostridiales(100);Lachnospiraceae(100);Lachnospiraceae_unclassified(100);
Otu00348	0.000136088	4.53628e-05	0.000204133	0.000136088	4.53628e-05	2.26814e-05	0.000136088	9.07256e-05	2.26814e-05	4.53628e-05	9.07256e-05	0.000113407	0.000136088	2.26814e-05	4.53628e-05	4.53628e-05	9.07256e-05	4.53628e-05	0.000113407	0.000113407	0.000272177	9.07256e-05	0.00015877	6.80442e-05	0.000113407	0.000362902	0	0.000136088	9.07256e-05	9.07256e-05	0.000181451	0.00015877	0.000113407	0.000113407	0.000204133	0.000136088	0.000204133	0.000294858	Bacteria(100);Firmicutes(100);Clostridia(100);Clostridiales(100);Clostridiaceae_1(100);Clostridium_sensu_stricto(100);
Otu00349	0.000136088	0.000226814	0	4.53628e-05	0	4.53628e-05	2.26814e-05	4.53628e-05	2.26814e-05	0.000226814	9.07256e-05	0.000113407	0.000181451	0.00015877	0.000408265	0.000113407	0.000204133	0	0.000204133	0.000725805	0.000181451	0.000136088	4.53628e-05	4.53628e-05	0.000204133	6.80442e-05	0	6.80442e-05	0.000680442	2.26814e-05	6.80442e-05	0	2.26814e-05	4.53628e-05	2.26814e-05	2.26814e-05	0.000113407	0.000113407	Bacteria(100);Firmicutes(100);Clostridia(100);Clostridiales(100);Lachnospiraceae(100);Lachnospiraceae_unclassified(100);
Otu00350	2.26814e-05	2.26814e-05	0.0015877	0	0.00106603	2.26814e-05	0	0	0	0	0	0	2.26814e-05	0	0	2.26814e-05	2.26814e-05	0	2.26814e-05	0	0	0	0	0	0	0	0	0	0	0	0.00129284	0.00015877	0.00204133	4.53628e-05	4.53628e-05	4.53628e-05	0	9.07256e-05	Bacteria(100);Proteobacteria(100);Gammaproteobacteria(100);Enterobacteriales(100);Enterobacteriaceae(100);Enterobacteriaceae_unclassified(99);
Otu00351	2.26814e-05	6.80442e-05	0	2.26814e-05	0	2.26814e-05	2.26814e-05	2.26814e-05	6.80442e-05	0	0.00015877	6.80442e-05	0.000136088	0.000408265	0.000249495	0.000272177	0.000249495	4.53628e-05	9.07256e-05	0.000521672	0.000204133	0.000113407	0.000226814	6.80442e-05	0.000181451	0.000113407	6.80442e-05	4.53628e-05	6.80442e-05	2.26814e-05	4.53628e-05	4.53628e-05	0.000113407	0.00015877	2.26814e-05	0.000294858	0.000272177	0.000181451	Bacteria(100);Firmicutes(100);Clostridia(100);Clostridiales(100);Ruminococcaceae(100);Ruminococcaceae_unclassified(100);
Otu00352	9.07256e-05	0.000340221	0	4.53628e-05	0	0	6.80442e-05	4.53628e-05	0	2.26814e-05	9.07256e-05	9.07256e-05	0.000136088	0.000181451	9.07256e-05	6.80442e-05	0.000136088	6.80442e-05	0.000294858	0.000385584	0.000136088	0.000113407	4.53628e-05	2.26814e-05	6.80442e-05	0	0.000136088	0.000340221	0.00015877	9.07256e-05	9.07256e-05	4.53628e-05	2.26814e-05	0.000181451	6.80442e-05	0.000113407	9.07256e-05	0.000136088	Bacteria(100);Firmicutes(100);Clostridia(100);Clostridiales(100);Lachnospiraceae(100);Lachnospiraceae_unclassified(100);
Otu00353	0.000226814	0.000181451	4.53628e-05	9.07256e-05	0	6.80442e-05	6.80442e-05	9.07256e-05	2.26814e-05	0.000113407	0.000136088	6.80442e-05	0.000294858	0.000226814	0.000181451	0.000204133	0.000136088	2.26814e-05	0.000113407	0.000204133	0.000181451	6.80442e-05	9.07256e-05	0.000181451	2.26814e-05	0.000113407	0.000136088	0.00015877	6.80442e-05	2.26814e-05	6.80442e-05	6.80442e-05	6.80442e-05	2.26814e-05	4.53628e-05	0.000113407	0	4.53628e-05	Bacteria(100);Firmicutes(100);Clostridia(100);Clostridiales(100);Lachnospiraceae(100);Lachnospiraceae_unclassified(100);
Otu00354	0	0	0	0	0	0	0	0	0	0	0	0	0	0	2.26814e-05	0	0	0	2.26814e-05	0	2.26814e-05	4.53628e-05	0	0	0	6.80442e-05	4.53628e-05	0	4.53628e-05	0	0.00319808	0.000181451	0.000272177	9.07256e-05	0.000204133	0.000453628	0.000136088	0.000204133	Bacteria(100);Proteobacteria(100);Alphaproteobacteria(100);Alphaproteobacteria_unclassified(100);Alphaproteobacteria_unclassified(100);Alphaproteobacteria_unclassified(100);
Otu00355	0.000181451	4.53628e-05	0	0.000113407	0	2.26814e-05	0.000113407	0	2.26814e-05	0.000136088	4.53628e-05	9.07256e-05	0.000113407	0.000181451	0.000181451	4.53628e-05	0.000136088	4.53628e-05	4.53628e-05	0.000476309	0.000204133	0.000113407	6.80442e-05	0.000136088	4.53628e-05	4.53628e-05	2.26814e-05	0.000136088	0.000181451	2.26814e-05	0.00015877	0.000113407	2.26814e-05	6.80442e-05	0.000136088	4.53628e-05	0.00015877	0.000181451	Bacteria(100);Firmicutes(100);Clostridia(100);Clostridiales(100);Ruminococcaceae(100);Ruminococcaceae_unclassified(100);
Otu00356	0	0	0	0	0	0	0	0	0	0	0	0	0	0	0	0	0	0	0	0	0	0	0	0	0	0	0	0	0	0	0	0	0.000181451	0.000136088	6.80442e-05	2.26814e-05	0	0	Bacteria(100);Firmicutes(100);Clostridia(100);Clostridiales(100);Lachnospiraceae(100);Lachnospiraceae_unclassified(100);
Otu00357	0.00015877	0.000136088	4.53628e-05	6.80442e-05	0	2.26814e-05	6.80442e-05	2.26814e-05	0.000113407	4.53628e-05	9.07256e-05	0.000136088	9.07256e-05	4.53628e-05	6.80442e-05	0.000113407	0.000136088	2.26814e-05	6.80442e-05	6.80442e-05	0.000136088	0.000113407	0.000136088	0.000204133	0.00015877	0.000204133	0.000113407	0.000136088	6.80442e-05	0.000249495	6.80442e-05	6.80442e-05	6.80442e-05	0.000181451	0.000272177	0.000430946	0.000226814	0.000181451	Bacteria(100);Firmicutes(100);Clostridia(100);Clostridiales(100);Clostridiales_unclassified(100);Clostridiales_unclassified(100);
Otu00358	9.07256e-05	9.07256e-05	0.000226814	6.80442e-05	6.80442e-05	2.26814e-05	2.26814e-05	2.26814e-05	9.07256e-05	0	0.000136088	0.000204133	0.000226814	0.000181451	0.000249495	9.07256e-05	0.000294858	4.53628e-05	0.000113407	4.53628e-05	0.000113407	9.07256e-05	0.00015877	9.07256e-05	0.000136088	0.00031754	0.000294858	0.000204133	0.000226814	0.00015877	2.26814e-05	9.07256e-05	0.000181451	2.26814e-05	6.80442e-05	4.53628e-05	0.00015877	0.000113407	Bacteria(100);Firmicutes(100);Clostridia(100);Clostridiales(100);Ruminococcaceae(100);Clostridium_III(100);
Otu00359	9.07256e-05	0.000113407	9.07256e-05	4.53628e-05	4.53628e-05	4.53628e-05	0.000136088	4.53628e-05	4.53628e-05	0	0.000181451	9.07256e-05	0.000113407	9.07256e-05	0.000113407	4.53628e-05	6.80442e-05	9.07256e-05	6.80442e-05	0.000136088	0.00015877	0.00015877	0.00031754	0.00015877	9.07256e-05	0.00015877	2.26814e-05	0.000113407	0.000113407	0.000136088	9.07256e-05	6.80442e-05	2.26814e-05	0.000204133	0.000113407	0.000113407	0.000113407	0.000204133	Bacteria(100);Firmicutes(100);Clostridia(100);Clostridiales(100);Catabacteriaceae(100);Catabacter(100);
Otu00360	0.00015877	0.000294858	0.00015877	2.26814e-05	0.000136088	0.000340221	0.000226814	0.000544353	0.000703123	0.00120211	6.80442e-05	4.53628e-05	2.26814e-05	6.80442e-05	0.000113407	6.80442e-05	9.07256e-05	9.07256e-05	2.26814e-05	9.07256e-05	2.26814e-05	0	2.26814e-05	2.26814e-05	0	6.80442e-05	0	2.26814e-05	0.000113407	0	9.07256e-05	0	9.07256e-05	6.80442e-05	4.53628e-05	2.26814e-05	2.26814e-05	2.26814e-05	Bacteria(100);Firmicutes(100);Bacilli(100);Lactobacillales(100);Lactobacillaceae(100);Lactobacillus(97);
Otu00361	0.000113407	0.00015877	0.000181451	0.00015877	2.26814e-05	2.26814e-05	4.53628e-05	4.53628e-05	4.53628e-05	4.53628e-05	0.000113407	0.00015877	9.07256e-05	6.80442e-05	0.000181451	9.07256e-05	0.000113407	4.53628e-05	9.07256e-05	6.80442e-05	0.00015877	0.000226814	0.000136088	9.07256e-05	0.000113407	0.000226814	0.000136088	0.000113407	0.000113407	0.000521672	2.26814e-05	2.26814e-05	0.000204133	0.000340221	9.07256e-05	0.00031754	0.000113407	0.000113407	Bacteria(100);Bacteria_unclassified(100);Bacteria_unclassified(100);Bacteria_unclassified(100);Bacteria_unclassified(100);Bacteria_unclassified(100);
Otu00362	9.07256e-05	6.80442e-05	0.000136088	0.000136088	0	4.53628e-05	0.000136088	4.53628e-05	6.80442e-05	4.53628e-05	0.00031754	9.07256e-05	0.000907256	0.000113407	9.07256e-05	2.26814e-05	9.07256e-05	4.53628e-05	0.000204133	0.000204133	0.00015877	4.53628e-05	2.26814e-05	6.80442e-05	4.53628e-05	0.000204133	0.000385584	6.80442e-05	0.000113407	0	0	4.53628e-05	4.53628e-05	6.80442e-05	0.000476309	2.26814e-05	2.26814e-05	2.26814e-05	Bacteria(100);Firmicutes(100);Clostridia(100);Clostridiales(100);Lachnospiraceae(100);Lachnospiraceae_unclassified(100);
Otu00363	0	2.26814e-05	0	0	2.26814e-05	4.53628e-05	0.000136088	0	2.26814e-05	2.26814e-05	0	4.53628e-05	6.80442e-05	4.53628e-05	4.53628e-05	0	9.07256e-05	0	9.07256e-05	6.80442e-05	6.80442e-05	0.000113407	6.80442e-05	2.26814e-05	4.53628e-05	2.26814e-05	6.80442e-05	4.53628e-05	2.26814e-05	0.000113407	0.000181451	4.53628e-05	6.80442e-05	2.26814e-05	0.000204133	0.00015877	0.00172379	0.000136088	Bacteria(100);Firmicutes(100);Clostridia(100);Clostridiales(100);Lachnospiraceae(100);Lachnospiraceae_unclassified(100);
Otu00364	9.07256e-05	6.80442e-05	0	4.53628e-05	0.000362902	4.53628e-05	0.000204133	0.000136088	0	2.26814e-05	0.00015877	0.000113407	0.000204133	0.000113407	0.000272177	0.000204133	9.07256e-05	4.53628e-05	0.000181451	0.000181451	9.07256e-05	0.000226814	0.000113407	0.000181451	9.07256e-05	0.000272177	0	0.000136088	0.000136088	0.000204133	0.000204133	0	9.07256e-05	2.26814e-05	0	0	0	0	Bacteria(100);Firmicutes(100);Clostridia(100);Clostridiales(100);Ruminococcaceae(100);Ruminococcaceae_unclassified(100);
Otu00365	0.000136088	0.000249495	9.07256e-05	0.000136088	0	9.07256e-05	0.000249495	0	0.000249495	4.53628e-05	2.26814e-05	4.53628e-05	6.80442e-05	0.000113407	0	6.80442e-05	9.07256e-05	2.26814e-05	0.00015877	6.80442e-05	0.000226814	0.000249495	0.00081653	0.000249495	6.80442e-05	0.000476309	0.00015877	4.53628e-05	9.07256e-05	0	9.07256e-05	2.26814e-05	9.07256e-05	6.80442e-05	0.000113407	2.26814e-05	4.53628e-05	0.000113407	Bacteria(100);Firmicutes(100);Clostridia(100);Clostridiales(100);Clostridiales_unclassified(100);Clostridiales_unclassified(100);
Otu00366	6.80442e-05	2.26814e-05	0	0.00015877	0	4.53628e-05	0.00015877	0	2.26814e-05	0	9.07256e-05	2.26814e-05	0.000136088	0.000589716	0.000249495	0.000294858	0.000544353	4.53628e-05	9.07256e-05	0.000294858	0.00015877	0.000113407	6.80442e-05	2.26814e-05	2.26814e-05	0.000136088	0.000113407	0.00015877	9.07256e-05	0	0.00015877	2.26814e-05	2.26814e-05	2.26814e-05	0.000136088	4.53628e-05	0.000136088	0.000136088	Bacteria(100);Firmicutes(100);Clostridia(100);Clostridiales(100);Lachnospiraceae(100);Lachnospiraceae_unclassified(100);
Otu00367	0	0	2.26814e-05	2.26814e-05	0	0	0	0	0	0	2.26814e-05	0	0	0	0	0	0	0	0	0	0	0	2.26814e-05	0	0	2.26814e-05	2.26814e-05	0	0	0	2.26814e-05	0.00081653	0.000748486	6.80442e-05	0.000113407	0.00149697	9.07256e-05	9.07256e-05	Bacteria(100);Proteobacteria(97);Proteobacteria_unclassified(97);Proteobacteria_unclassified(97);Proteobacteria_unclassified(97);Proteobacteria_unclassified(97);
Otu00368	6.80442e-05	0.000136088	6.80442e-05	6.80442e-05	0	2.26814e-05	0	0	9.07256e-05	0	2.26814e-05	0.000294858	0.000204133	6.80442e-05	9.07256e-05	2.26814e-05	4.53628e-05	2.26814e-05	2.26814e-05	0.000113407	0.00015877	0.000204133	0.000136088	0.000272177	0.000204133	2.26814e-05	6.80442e-05	2.26814e-05	6.80442e-05	2.26814e-05	0.000408265	4.53628e-05	4.53628e-05	0.000113407	4.53628e-05	6.80442e-05	0.000113407	6.80442e-05	Bacteria(100);Firmicutes(100);Clostridia(100);Clostridiales(100);Lachnospiraceae(100);Lachnospiraceae_unclassified(100);
Otu00369	2.26814e-05	0	2.26814e-05	0	0	0	0	4.53628e-05	2.26814e-05	0	0.00031754	0.000204133	0.000226814	0.000181451	0.000453628	2.26814e-05	2.26814e-05	0	9.07256e-05	9.07256e-05	2.26814e-05	0.000113407	0	6.80442e-05	0.000136088	0.000113407	0.000136088	0.000136088	0.000385584	9.07256e-05	0.00015877	4.53628e-05	9.07256e-05	0.000113407	4.53628e-05	0.000136088	0.000272177	0.000136088	Bacteria(100);Actinobacteria(100);Actinobacteria(100);Coriobacteriales(100);Coriobacteriaceae(100);Coriobacteriaceae_unclassified(100);
Otu00370	0	2.26814e-05	2.26814e-05	0	0	0	2.26814e-05	0	0	0	4.53628e-05	2.26814e-05	0.000181451	4.53628e-05	0	0	2.26814e-05	0.000181451	0.000340221	0	4.53628e-05	2.26814e-05	9.07256e-05	2.26814e-05	2.26814e-05	9.07256e-05	0	0.000136088	0	4.53628e-05	0.00031754	6.80442e-05	0.000113407	0.000567035	2.26814e-05	4.53628e-05	2.26814e-05	9.07256e-05	Bacteria(100);Actinobacteria(100);Actinobacteria(100);Bifidobacteriales(100);Bifidobacteriaceae(100);Bifidobacterium(100);
Otu00371	9.07256e-05	0.000136088	4.53628e-05	0.000136088	0	4.53628e-05	0.000113407	6.80442e-05	6.80442e-05	2.26814e-05	4.53628e-05	9.07256e-05	2.26814e-05	0	2.26814e-05	0.000204133	0.000136088	0.000113407	0.000113407	0.000272177	4.53628e-05	0.000113407	0.000136088	6.80442e-05	9.07256e-05	0.000113407	2.26814e-05	9.07256e-05	0.00015877	2.26814e-05	0.000136088	0.000204133	0.000181451	0.000204133	0.000113407	0.000113407	0.000113407	0.00015877	Bacteria(100);Firmicutes(100);Erysipelotrichia(100);Erysipelotrichales(100);Erysipelotrichaceae(100);Erysipelotrichaceae_unclassified(100);
Otu00372	6.80442e-05	2.26814e-05	0	4.53628e-05	0	2.26814e-05	0	2.26814e-05	0	2.26814e-05	0	4.53628e-05	2.26814e-05	0	2.26814e-05	4.53628e-05	0.000204133	2.26814e-05	0.000113407	0.000408265	6.80442e-05	9.07256e-05	4.53628e-05	4.53628e-05	0.000136088	9.07256e-05	2.26814e-05	9.07256e-05	4.53628e-05	0	9.07256e-05	0.00081653	0.000204133	0.000113407	9.07256e-05	0.000249495	0.000226814	9.07256e-05	Bacteria(100);Firmicutes(100);Clostridia(100);Clostridiales(100);Lachnospiraceae(100);Lachnospiraceae_unclassified(100);
Otu00373	0	0.000113407	4.53628e-05	0	0	9.07256e-05	6.80442e-05	0	0	0	2.26814e-05	9.07256e-05	4.53628e-05	4.53628e-05	4.53628e-05	4.53628e-05	2.26814e-05	2.26814e-05	4.53628e-05	0	0	6.80442e-05	6.80442e-05	0.000113407	0.00015877	4.53628e-05	9.07256e-05	4.53628e-05	2.26814e-05	0.000136088	0.00102066	0.000136088	0.000226814	6.80442e-05	0.000136088	0.000294858	0.000294858	0.000249495	Bacteria(100);Bacteria_unclassified(99);Bacteria_unclassified(99);Bacteria_unclassified(99);Bacteria_unclassified(99);Bacteria_unclassified(99);
Otu00374	2.26814e-05	0.000249495	0.000113407	4.53628e-05	0	6.80442e-05	0.000226814	6.80442e-05	0.00015877	4.53628e-05	9.07256e-05	0.000204133	0.000136088	6.80442e-05	6.80442e-05	0.000272177	0.000136088	4.53628e-05	9.07256e-05	6.80442e-05	0.000204133	0.00015877	0.000136088	0.000113407	0.000226814	6.80442e-05	0.00015877	0.00015877	6.80442e-05	2.26814e-05	6.80442e-05	0.000113407	4.53628e-05	0.000181451	0.000204133	6.80442e-05	0.000294858	0.000430946	Bacteria(100);Firmicutes(100);Firmicutes_unclassified(99);Firmicutes_unclassified(99);Firmicutes_unclassified(99);Firmicutes_unclassified(99);
Otu00375	9.07256e-05	6.80442e-05	0	0	0	0	0	2.26814e-05	0	0	4.53628e-05	0.00015877	4.53628e-05	9.07256e-05	0.000249495	0	0.00031754	4.53628e-05	2.26814e-05	0.000612398	9.07256e-05	0.000226814	2.26814e-05	0	0.000113407	4.53628e-05	0.000113407	2.26814e-05	0.000453628	0.000113407	4.53628e-05	0.000430946	0	0.000181451	9.07256e-05	0	2.26814e-05	0.000136088	Bacteria(100);Firmicutes(100);Clostridia(100);Clostridiales(100);Lachnospiraceae(100);Lachnospiraceae_unclassified(100);
Otu00376	0.000204133	0.000113407	2.26814e-05	6.80442e-05	0	4.53628e-05	0.000113407	4.53628e-05	2.26814e-05	6.80442e-05	6.80442e-05	0.000136088	9.07256e-05	6.80442e-05	0.000430946	2.26814e-05	0.000136088	4.53628e-05	0.000204133	0.000408265	6.80442e-05	0.000136088	0.000113407	2.26814e-05	4.53628e-05	6.80442e-05	6.80442e-05	4.53628e-05	6.80442e-05	2.26814e-05	6.80442e-05	0.000113407	9.07256e-05	4.53628e-05	0.000136088	6.80442e-05	4.53628e-05	4.53628e-05	Bacteria(100);Firmicutes(100);Clostridia(100);Clostridiales(100);Lachnospiraceae(100);Lachnospiraceae_unclassified(100);
Otu00377	0.000362902	4.53628e-05	0	2.26814e-05	2.26814e-05	2.26814e-05	4.53628e-05	0	2.26814e-05	2.26814e-05	0.000136088	0	0.000226814	2.26814e-05	0.00065776	0.000136088	0.00031754	0.000249495	0.000181451	0.000362902	2.26814e-05	6.80442e-05	9.07256e-05	6.80442e-05	9.07256e-05	0	0	0	0.00015877	2.26814e-05	4.53628e-05	0.000204133	0	4.53628e-05	4.53628e-05	6.80442e-05	0.000340221	4.53628e-05	Bacteria(100);Firmicutes(100);Clostridia(100);Clostridiales(100);Ruminococcaceae(100);Ruminococcaceae_unclassified(99);
Otu00378	9.07256e-05	6.80442e-05	0	4.53628e-05	0	6.80442e-05	0.00015877	2.26814e-05	4.53628e-05	4.53628e-05	2.26814e-05	2.26814e-05	0.000113407	0.000204133	0.00015877	0.00015877	0.000476309	6.80442e-05	0.00015877	0.000385584	0	0.000113407	9.07256e-05	0.000204133	2.26814e-05	0.000113407	0.000226814	6.80442e-05	0.000204133	6.80442e-05	0.000113407	2.26814e-05	9.07256e-05	6.80442e-05	0.000136088	9.07256e-05	0.000113407	0.000181451	Bacteria(100);Firmicutes(100);Clostridia(100);Clostridiales(100);Ruminococcaceae(100);Ruminococcaceae_unclassified(100);
Otu00379	2.26814e-05	4.53628e-05	0	0	2.26814e-05	2.26814e-05	2.26814e-05	0	2.26814e-05	0	2.26814e-05	9.07256e-05	9.07256e-05	0.000136088	0.00031754	0.000204133	0.000272177	0	4.53628e-05	0.000113407	4.53628e-05	0.000113407	4.53628e-05	2.26814e-05	9.07256e-05	0	0.000136088	4.53628e-05	4.53628e-05	2.26814e-05	0.000113407	4.53628e-05	4.53628e-05	9.07256e-05	6.80442e-05	0.000136088	6.80442e-05	0.000113407	Bacteria(100);Firmicutes(100);Clostridia(100);Clostridiales(100);Lachnospiraceae(100);Acetatifactor(100);
Otu00380	6.80442e-05	4.53628e-05	4.53628e-05	2.26814e-05	4.53628e-05	6.80442e-05	0	2.26814e-05	4.53628e-05	2.26814e-05	0.000181451	9.07256e-05	0.000204133	0.000294858	0.000226814	0.000204133	2.26814e-05	9.07256e-05	0.000136088	6.80442e-05	9.07256e-05	4.53628e-05	4.53628e-05	0.000226814	9.07256e-05	9.07256e-05	9.07256e-05	9.07256e-05	0.00015877	2.26814e-05	0.00015877	2.26814e-05	0.00015877	2.26814e-05	0.000113407	2.26814e-05	0.000113407	0.000204133	Bacteria(100);Actinobacteria(100);Actinobacteria(100);Coriobacteriales(100);Coriobacteriaceae(100);Coriobacteriaceae_unclassified(100);
Otu00381	9.07256e-05	2.26814e-05	0	0	0	4.53628e-05	9.07256e-05	4.53628e-05	4.53628e-05	0	4.53628e-05	0.000136088	0.000249495	0.000226814	0.000272177	9.07256e-05	6.80442e-05	0.000136088	0.000204133	6.80442e-05	4.53628e-05	0.000136088	0	2.26814e-05	2.26814e-05	4.53628e-05	6.80442e-05	9.07256e-05	4.53628e-05	9.07256e-05	0.000408265	4.53628e-05	0.000204133	2.26814e-05	0.000113407	2.26814e-05	0	6.80442e-05	Bacteria(100);Firmicutes(100);Clostridia(100);Clostridiales(100);Lachnospiraceae(100);Lachnospiraceae_unclassified(100);
Otu00382	9.07256e-05	0.000136088	2.26814e-05	2.26814e-05	0	2.26814e-05	0.00031754	0.000113407	2.26814e-05	0	0.000136088	0.000136088	0.000136088	0.000136088	2.26814e-05	4.53628e-05	0.000249495	4.53628e-05	0.000136088	0.000226814	0.000136088	0.000249495	6.80442e-05	0.000113407	0.000113407	0.000136088	9.07256e-05	0.000204133	9.07256e-05	4.53628e-05	0.000136088	0.000226814	4.53628e-05	4.53628e-05	9.07256e-05	0	4.53628e-05	0.000113407	Bacteria(100);Firmicutes(100);Clostridia(100);Clostridiales(100);Ruminococcaceae(100);Ruminococcaceae_unclassified(100);
Otu00383	2.26814e-05	4.53628e-05	0	4.53628e-05	0	2.26814e-05	4.53628e-05	2.26814e-05	2.26814e-05	2.26814e-05	9.07256e-05	0.00015877	6.80442e-05	0.00015877	0.000204133	0.00015877	0.000113407	2.26814e-05	0.000113407	4.53628e-05	6.80442e-05	0.000113407	2.26814e-05	6.80442e-05	6.80442e-05	0.000226814	6.80442e-05	0.000181451	0.000113407	0.000113407	0.000113407	9.07256e-05	4.53628e-05	4.53628e-05	0.000226814	0.00015877	4.53628e-05	0.000204133	Bacteria(100);Bacteria_unclassified(100);Bacteria_unclassified(100);Bacteria_unclassified(100);Bacteria_unclassified(100);Bacteria_unclassified(100);
Otu00384	2.26814e-05	6.80442e-05	2.26814e-05	6.80442e-05	0	0	4.53628e-05	2.26814e-05	2.26814e-05	0	0.00015877	9.07256e-05	6.80442e-05	6.80442e-05	6.80442e-05	0.00015877	0.000385584	4.53628e-05	0.000136088	0.000113407	0.000113407	0.000136088	4.53628e-05	4.53628e-05	0.00015877	9.07256e-05	2.26814e-05	4.53628e-05	0	2.26814e-05	0.00031754	6.80442e-05	4.53628e-05	9.07256e-05	6.80442e-05	6.80442e-05	0.000136088	0.000226814	Bacteria(100);Firmicutes(100);Clostridia(100);Clostridiales(100);Clostridiales_unclassified(100);Clostridiales_unclassified(100);
Otu00385	0	0	0.00793849	0	0.000430946	0	0	0	0	0	0	0	0	4.53628e-05	0	0	0	0	0	0	0	0	0	0	0	0	0	0	0	0	0	0	0	0	0	0	0	0	Bacteria(100);Firmicutes(100);Clostridia(100);Clostridiales(100);Clostridiaceae_1(100);Clostridium_sensu_stricto(100);
Otu00386	9.07256e-05	4.53628e-05	0	6.80442e-05	0	0.000113407	4.53628e-05	9.07256e-05	0	6.80442e-05	0	0	4.53628e-05	6.80442e-05	4.53628e-05	6.80442e-05	9.07256e-05	2.26814e-05	6.80442e-05	6.80442e-05	9.07256e-05	9.07256e-05	4.53628e-05	6.80442e-05	0	9.07256e-05	4.53628e-05	9.07256e-05	0.000113407	4.53628e-05	4.53628e-05	9.07256e-05	0.000476309	0.000385584	0.000204133	0.000385584	0.000294858	6.80442e-05	Bacteria(100);Firmicutes(100);Clostridia(99);Clostridiales(99);Clostridiales_unclassified(99);Clostridiales_unclassified(99);
Otu00387	9.07256e-05	4.53628e-05	0	2.26814e-05	0	0	9.07256e-05	2.26814e-05	4.53628e-05	2.26814e-05	6.80442e-05	4.53628e-05	6.80442e-05	0.000226814	0.000181451	0	0.000113407	2.26814e-05	0.000181451	0.000113407	0.000136088	0.000181451	4.53628e-05	4.53628e-05	0.000136088	2.26814e-05	0.000113407	2.26814e-05	6.80442e-05	2.26814e-05	0.000272177	6.80442e-05	6.80442e-05	0.000136088	0	6.80442e-05	6.80442e-05	0.000181451	Bacteria(100);Firmicutes(100);Clostridia(100);Clostridiales(100);Ruminococcaceae(100);Ruminococcaceae_unclassified(100);
Otu00388	4.53628e-05	9.07256e-05	2.26814e-05	2.26814e-05	2.26814e-05	0	0	0	0	0	2.26814e-05	4.53628e-05	0	4.53628e-05	2.26814e-05	4.53628e-05	0	0	2.26814e-05	0	2.26814e-05	4.53628e-05	0.000113407	0.000113407	0	2.26814e-05	6.80442e-05	4.53628e-05	2.26814e-05	6.80442e-05	4.53628e-05	6.80442e-05	0.000136088	0.000181451	6.80442e-05	4.53628e-05	4.53628e-05	0.00154233	Bacteria(100);Bacteroidetes(100);Bacteroidia(100);Bacteroidales(100);Porphyromonadaceae(100);Porphyromonadaceae_unclassified(100);
Otu00389	0	0	0.00827871	0	0	0	0	0	0	0	2.26814e-05	2.26814e-05	2.26814e-05	2.26814e-05	0	0	2.26814e-05	0	0	0	0	0	2.26814e-05	0	0	0	0	0	2.26814e-05	0	0	0	0	0	0	0	0	0	Bacteria(100);Firmicutes(100);Bacilli(100);Lactobacillales(100);Lactobacillaceae(100);Lactobacillus(100);
Otu00390	0	0	9.07256e-05	2.26814e-05	0	2.26814e-05	0.000408265	0	4.53628e-05	0	4.53628e-05	0.000385584	2.26814e-05	2.26814e-05	2.26814e-05	0.000703123	0	0.000136088	0	0.000362902	0.000294858	4.53628e-05	0	0	0.000226814	2.26814e-05	4.53628e-05	0	0.000498991	0	4.53628e-05	0	2.26814e-05	0	4.53628e-05	0	0	2.26814e-05	Bacteria(100);Firmicutes(100);Clostridia(100);Clostridiales(100);Ruminococcaceae(100);Ruminococcaceae_unclassified(100);
Otu00391	0	2.26814e-05	0	4.53628e-05	2.26814e-05	0	4.53628e-05	2.26814e-05	4.53628e-05	0	0.000113407	0.000136088	0.000181451	0.000272177	0.000136088	0.00015877	0.000294858	9.07256e-05	6.80442e-05	0.000113407	9.07256e-05	6.80442e-05	6.80442e-05	9.07256e-05	0.000136088	6.80442e-05	0.000136088	6.80442e-05	9.07256e-05	0	6.80442e-05	0.000136088	0.000113407	9.07256e-05	0.000113407	2.26814e-05	0.00015877	6.80442e-05	Bacteria(100);Firmicutes(100);Clostridia(100);Clostridiales(100);Clostridiales_unclassified(100);Clostridiales_unclassified(100);
Otu00392	0.000136088	0.000113407	6.80442e-05	6.80442e-05	2.26814e-05	0	0.000113407	0	6.80442e-05	9.07256e-05	0.000113407	0.00015877	4.53628e-05	0.000181451	0.000181451	0.000249495	0.000136088	6.80442e-05	6.80442e-05	0.000181451	0.000136088	0.000249495	6.80442e-05	0	0.000181451	6.80442e-05	4.53628e-05	0.000204133	0	4.53628e-05	6.80442e-05	6.80442e-05	4.53628e-05	9.07256e-05	9.07256e-05	9.07256e-05	2.26814e-05	0.000113407	Bacteria(100);Firmicutes(100);Clostridia(100);Clostridiales(100);Lachnospiraceae(100);Lachnospiraceae_unclassified(100);
Otu00393	0	0	6.80442e-05	2.26814e-05	0.00514868	0	0	0	0	0	0	0	0	0	0	0	0	0	0	0	0	0	0	0	0	0	0	0	0	0	0	0	0	0	0	0	0	0	Bacteria(100);Firmicutes(100);Erysipelotrichia(100);Erysipelotrichales(100);Erysipelotrichaceae(100);Turicibacter(100);
Otu00394	0	0	0	0	0	9.07256e-05	0.000294858	0	9.07256e-05	2.26814e-05	0	0	0	0.000521672	0	0	0	0.000136088	0.000430946	0	0	0.000226814	0	0.00031754	0	0	0	0	0	0	0.000362902	0	0.00031754	0	0.000544353	0.000521672	0.000544353	0	Bacteria(100);Firmicutes(100);Clostridia(100);Clostridiales(100);Ruminococcaceae(100);Pseudoflavonifractor(100);
Otu00395	9.07256e-05	9.07256e-05	2.26814e-05	2.26814e-05	0	6.80442e-05	4.53628e-05	4.53628e-05	6.80442e-05	2.26814e-05	2.26814e-05	4.53628e-05	0.00015877	0.000226814	6.80442e-05	4.53628e-05	2.26814e-05	9.07256e-05	2.26814e-05	0.00015877	4.53628e-05	0.000113407	4.53628e-05	4.53628e-05	0.00031754	2.26814e-05	6.80442e-05	9.07256e-05	6.80442e-05	4.53628e-05	0.000226814	9.07256e-05	0.000113407	4.53628e-05	9.07256e-05	0	2.26814e-05	6.80442e-05	Bacteria(100);Firmicutes(100);Clostridia(100);Clostridiales(100);Lachnospiraceae(100);Lachnospiraceae_unclassified(100);
Otu00396	0.000136088	6.80442e-05	9.07256e-05	0	0	0	0.000181451	0	2.26814e-05	4.53628e-05	4.53628e-05	2.26814e-05	0.00015877	4.53628e-05	0.000136088	0.000136088	0.000249495	4.53628e-05	0.000136088	0.000136088	6.80442e-05	0.000204133	6.80442e-05	2.26814e-05	0.000136088	4.53628e-05	4.53628e-05	2.26814e-05	2.26814e-05	2.26814e-05	2.26814e-05	6.80442e-05	4.53628e-05	9.07256e-05	0.000136088	9.07256e-05	2.26814e-05	0	Bacteria(100);Firmicutes(100);Clostridia(100);Clostridiales(100);Lachnospiraceae(100);Lachnospiraceae_unclassified(100);
Otu00397	0	2.26814e-05	2.26814e-05	4.53628e-05	0	0	0.000136088	6.80442e-05	0	6.80442e-05	2.26814e-05	9.07256e-05	2.26814e-05	0.000226814	0.000204133	0.000204133	0.00015877	0.00015877	0.000113407	9.07256e-05	6.80442e-05	0.000113407	0.000136088	9.07256e-05	9.07256e-05	2.26814e-05	2.26814e-05	0	4.53628e-05	6.80442e-05	0.000113407	4.53628e-05	0.000204133	6.80442e-05	0.00015877	6.80442e-05	0.000181451	4.53628e-05	Bacteria(100);Firmicutes(100);Clostridia(99);Clostridiales(99);Clostridiales_unclassified(99);Clostridiales_unclassified(99);
Otu00398	2.26814e-05	0	2.26814e-05	9.07256e-05	0	2.26814e-05	2.26814e-05	4.53628e-05	4.53628e-05	2.26814e-05	9.07256e-05	4.53628e-05	9.07256e-05	9.07256e-05	0.000136088	0.000181451	0.000635079	6.80442e-05	0.000340221	0.00031754	4.53628e-05	0.000113407	6.80442e-05	4.53628e-05	0.000204133	0.000113407	0.000204133	0.000294858	6.80442e-05	4.53628e-05	9.07256e-05	6.80442e-05	2.26814e-05	4.53628e-05	9.07256e-05	2.26814e-05	0.000181451	2.26814e-05	Bacteria(100);Firmicutes(100);Clostridia(100);Clostridiales(100);Lachnospiraceae(100);Lachnospiraceae_unclassified(100);
Otu00399	2.26814e-05	4.53628e-05	0	4.53628e-05	0	2.26814e-05	9.07256e-05	2.26814e-05	2.26814e-05	4.53628e-05	2.26814e-05	0.000136088	6.80442e-05	0.00015877	0.000113407	4.53628e-05	0.00015877	2.26814e-05	2.26814e-05	0.000272177	2.26814e-05	9.07256e-05	2.26814e-05	6.80442e-05	2.26814e-05	0.000113407	6.80442e-05	0	2.26814e-05	6.80442e-05	0.000181451	9.07256e-05	0.000113407	2.26814e-05	9.07256e-05	0.00031754	4.53628e-05	6.80442e-05	Bacteria(100);Firmicutes(100);Clostridia(100);Clostridiales(100);Lachnospiraceae(100);Lachnospiraceae_unclassified(100);
Otu00400	9.07256e-05	4.53628e-05	0	4.53628e-05	0	6.80442e-05	9.07256e-05	0	4.53628e-05	2.26814e-05	9.07256e-05	6.80442e-05	0.000113407	9.07256e-05	6.80442e-05	0.000272177	9.07256e-05	2.26814e-05	9.07256e-05	0.000136088	6.80442e-05	0.00015877	6.80442e-05	2.26814e-05	6.80442e-05	6.80442e-05	4.53628e-05	9.07256e-05	2.26814e-05	0	2.26814e-05	9.07256e-05	0.00015877	2.26814e-05	0.000113407	6.80442e-05	0.000113407	0.00015877	Bacteria(100);Firmicutes(100);Clostridia(100);Clostridiales(100);Ruminococcaceae(100);Clostridium_IV(97);
Otu00401	6.80442e-05	9.07256e-05	6.80442e-05	0.000113407	2.26814e-05	4.53628e-05	6.80442e-05	4.53628e-05	4.53628e-05	6.80442e-05	6.80442e-05	2.26814e-05	4.53628e-05	6.80442e-05	2.26814e-05	0.000113407	0.000136088	4.53628e-05	0.000453628	0.000249495	6.80442e-05	2.26814e-05	2.26814e-05	0	2.26814e-05	0	9.07256e-05	0.000136088	0.00015877	4.53628e-05	9.07256e-05	0.000181451	0.000113407	2.26814e-05	6.80442e-05	2.26814e-05	6.80442e-05	0.000181451	Bacteria(100);Firmicutes(100);Clostridia(100);Clostridiales(100);Lachnospiraceae(100);Lachnospiraceae_unclassified(100);
Otu00402	2.26814e-05	0.000113407	6.80442e-05	0.000204133	0	4.53628e-05	6.80442e-05	0.000430946	0.000113407	4.53628e-05	0.000249495	4.53628e-05	0.000136088	0.000136088	0.000181451	0.000294858	0.000136088	0.000113407	2.26814e-05	0.000113407	0.000181451	9.07256e-05	6.80442e-05	4.53628e-05	0.000113407	0.000113407	0.000113407	4.53628e-05	0.000113407	0	2.26814e-05	4.53628e-05	0.000181451	0	4.53628e-05	9.07256e-05	4.53628e-05	2.26814e-05	Bacteria(100);Firmicutes(100);Firmicutes_unclassified(100);Firmicutes_unclassified(100);Firmicutes_unclassified(100);Firmicutes_unclassified(100);
Otu00403	6.80442e-05	9.07256e-05	2.26814e-05	6.80442e-05	0	2.26814e-05	0	0.000181451	0.000703123	4.53628e-05	2.26814e-05	4.53628e-05	0.000226814	9.07256e-05	6.80442e-05	6.80442e-05	9.07256e-05	2.26814e-05	6.80442e-05	0.000430946	0.000498991	0.000113407	0.000272177	2.26814e-05	6.80442e-05	0.000204133	9.07256e-05	9.07256e-05	9.07256e-05	0	2.26814e-05	0	4.53628e-05	2.26814e-05	2.26814e-05	0.000113407	2.26814e-05	9.07256e-05	Bacteria(100);Firmicutes(100);Clostridia(93);Clostridiales(93);Clostridiales_unclassified(93);Clostridiales_unclassified(93);
Otu00404	9.07256e-05	2.26814e-05	9.07256e-05	2.26814e-05	0.000204133	6.80442e-05	4.53628e-05	9.07256e-05	6.80442e-05	2.26814e-05	4.53628e-05	9.07256e-05	4.53628e-05	4.53628e-05	4.53628e-05	6.80442e-05	0	0.000340221	0.000181451	2.26814e-05	6.80442e-05	4.53628e-05	4.53628e-05	4.53628e-05	6.80442e-05	2.26814e-05	0	0.000113407	6.80442e-05	0	0	0.000113407	2.26814e-05	4.53628e-05	2.26814e-05	2.26814e-05	0	2.26814e-05	Bacteria(100);Firmicutes(100);Erysipelotrichia(100);Erysipelotrichales(100);Erysipelotrichaceae(100);Erysipelotrichaceae_unclassified(100);
Otu00405	0	0	0.00233618	0	0.00308467	0	0	2.26814e-05	0	0	0	0	0	0	0	0	0	0	0	0	0	0	0	0	0	0	0	0	0	0	0	0	2.26814e-05	0	0	0	0	0	Bacteria(100);Firmicutes(100);Bacilli(100);Lactobacillales(100);Streptococcaceae(100);Lactococcus(100);
Otu00406	2.26814e-05	6.80442e-05	0	4.53628e-05	2.26814e-05	6.80442e-05	6.80442e-05	9.07256e-05	6.80442e-05	4.53628e-05	0.000136088	2.26814e-05	0.00015877	0.000340221	0.000249495	2.26814e-05	0.000226814	4.53628e-05	0.000272177	0.000181451	0.000113407	4.53628e-05	2.26814e-05	4.53628e-05	0	2.26814e-05	6.80442e-05	0.00031754	9.07256e-05	4.53628e-05	4.53628e-05	4.53628e-05	4.53628e-05	0	4.53628e-05	0.000136088	0	6.80442e-05	Bacteria(100);Firmicutes(100);Clostridia(100);Clostridiales(100);Lachnospiraceae(100);Lachnospiraceae_unclassified(100);
Otu00407	0.000272177	0.000136088	0	2.26814e-05	6.80442e-05	2.26814e-05	6.80442e-05	2.26814e-05	0	4.53628e-05	0.000136088	0.000204133	2.26814e-05	0.000113407	0.000136088	4.53628e-05	0.000249495	0.000181451	6.80442e-05	9.07256e-05	0.000113407	2.26814e-05	0.00015877	0.000181451	0.000181451	0.000340221	9.07256e-05	9.07256e-05	6.80442e-05	0.000136088	6.80442e-05	2.26814e-05	9.07256e-05	4.53628e-05	2.26814e-05	0	0	0.000113407	Bacteria(100);Bacteria_unclassified(100);Bacteria_unclassified(100);Bacteria_unclassified(100);Bacteria_unclassified(100);Bacteria_unclassified(100);
Otu00408	9.07256e-05	4.53628e-05	9.07256e-05	4.53628e-05	2.26814e-05	0	9.07256e-05	2.26814e-05	0	0.000113407	0.00015877	2.26814e-05	0.000113407	0.000204133	0.000113407	6.80442e-05	6.80442e-05	0	0.000113407	0.000181451	2.26814e-05	6.80442e-05	6.80442e-05	0.00015877	4.53628e-05	0.000136088	4.53628e-05	4.53628e-05	0.000113407	0.000113407	4.53628e-05	2.26814e-05	4.53628e-05	0.000113407	4.53628e-05	2.26814e-05	0	4.53628e-05	Bacteria(100);Firmicutes(100);Clostridia(100);Clostridiales(100);Lachnospiraceae(100);Lachnospiraceae_unclassified(100);
Otu00409	0.00015877	6.80442e-05	2.26814e-05	4.53628e-05	2.26814e-05	6.80442e-05	6.80442e-05	4.53628e-05	2.26814e-05	0	6.80442e-05	9.07256e-05	0.000136088	0.000226814	9.07256e-05	0.000136088	9.07256e-05	0	9.07256e-05	9.07256e-05	0.000136088	0.000204133	6.80442e-05	2.26814e-05	2.26814e-05	4.53628e-05	9.07256e-05	0	0.000136088	4.53628e-05	2.26814e-05	6.80442e-05	0.000136088	6.80442e-05	2.26814e-05	6.80442e-05	4.53628e-05	2.26814e-05	Bacteria(100);Firmicutes(100);Clostridia(100);Clostridiales(100);Lachnospiraceae(100);Lachnospiraceae_unclassified(100);
Otu00410	2.26814e-05	4.53628e-05	2.26814e-05	2.26814e-05	4.53628e-05	4.53628e-05	0.000113407	2.26814e-05	0	0	6.80442e-05	2.26814e-05	0.000136088	4.53628e-05	6.80442e-05	0.00015877	0.000226814	2.26814e-05	0.000113407	0.000113407	6.80442e-05	0.00015877	4.53628e-05	4.53628e-05	9.07256e-05	0.000136088	0	6.80442e-05	6.80442e-05	2.26814e-05	0.000136088	0.000181451	0.000204133	2.26814e-05	0.000136088	6.80442e-05	0.00015877	6.80442e-05	Bacteria(100);Firmicutes(100);Clostridia(100);Clostridiales(100);Lachnospiraceae(100);Lachnospiraceae_unclassified(100);
Otu00411	0	2.26814e-05	0	0	2.26814e-05	0	0	4.53628e-05	0	0	2.26814e-05	6.80442e-05	0.000136088	6.80442e-05	0.000181451	0.000249495	0.00015877	6.80442e-05	0.000181451	0.000181451	4.53628e-05	0	6.80442e-05	4.53628e-05	4.53628e-05	2.26814e-05	6.80442e-05	9.07256e-05	0.000113407	2.26814e-05	9.07256e-05	4.53628e-05	0.00015877	0.000113407	4.53628e-05	9.07256e-05	0	0.000204133	Bacteria(100);Firmicutes(100);Firmicutes_unclassified(100);Firmicutes_unclassified(100);Firmicutes_unclassified(100);Firmicutes_unclassified(100);
Otu00412	0	0	0.00131552	0	0.00344757	0	0	0	0	0	0	0	0	0	0	0	0	0	0	0	0	0	0	0	0	0	0	0	0	0	0	0	0	0	0	0	0	0	Bacteria(100);Firmicutes(100);Bacilli(100);Lactobacillales(100);Streptococcaceae(100);Lactococcus(100);
Otu00413	2.26814e-05	0	0	0	0	0	2.26814e-05	2.26814e-05	2.26814e-05	0	4.53628e-05	0	4.53628e-05	0	4.53628e-05	2.26814e-05	6.80442e-05	0	0	0	6.80442e-05	4.53628e-05	0	4.53628e-05	4.53628e-05	2.26814e-05	2.26814e-05	2.26814e-05	4.53628e-05	2.26814e-05	0.000113407	9.07256e-05	0.000340221	0.000136088	0.000113407	0.000294858	0.000113407	4.53628e-05	Bacteria(100);Firmicutes(100);Clostridia(100);Clostridiales(100);Clostridiales_unclassified(100);Clostridiales_unclassified(100);
Otu00414	2.26814e-05	0	0.0062147	0	6.80442e-05	0	0	0	0	0	0	0	0	0	0	0	0	0	0	0	0	0	0	0	0	0	0	0	0	0	0	0	0	0	0	0	0	0	Bacteria(100);Firmicutes(100);Clostridia(100);Clostridiales(100);Clostridiaceae_1(100);Clostridium_sensu_stricto(100);
Otu00415	9.07256e-05	2.26814e-05	0	4.53628e-05	0	2.26814e-05	6.80442e-05	0	2.26814e-05	6.80442e-05	2.26814e-05	0.000113407	0	0	0.000181451	0.000204133	0.000340221	2.26814e-05	6.80442e-05	0.000430946	4.53628e-05	2.26814e-05	2.26814e-05	9.07256e-05	9.07256e-05	6.80442e-05	0	2.26814e-05	4.53628e-05	0	2.26814e-05	6.80442e-05	4.53628e-05	2.26814e-05	0	2.26814e-05	0	9.07256e-05	Bacteria(100);Firmicutes(100);Clostridia(100);Clostridiales(100);Lachnospiraceae(100);Lachnospiraceae_unclassified(100);
Otu00416	0	6.80442e-05	0	0.000113407	0	4.53628e-05	0.000272177	4.53628e-05	0	6.80442e-05	2.26814e-05	6.80442e-05	2.26814e-05	6.80442e-05	2.26814e-05	0.000181451	0.000181451	2.26814e-05	9.07256e-05	6.80442e-05	9.07256e-05	9.07256e-05	2.26814e-05	2.26814e-05	0.000249495	2.26814e-05	6.80442e-05	6.80442e-05	6.80442e-05	0	9.07256e-05	2.26814e-05	4.53628e-05	2.26814e-05	0.00015877	2.26814e-05	9.07256e-05	4.53628e-05	Bacteria(100);Firmicutes(100);Clostridia(100);Clostridiales(100);Lachnospiraceae(100);Lachnospiraceae_unclassified(100);
Otu00417	2.26814e-05	0.00015877	2.26814e-05	0.000136088	0	0	4.53628e-05	2.26814e-05	9.07256e-05	0.000136088	4.53628e-05	0.000136088	0.000113407	0.000385584	0.000272177	6.80442e-05	0.000181451	4.53628e-05	0.000113407	0.000113407	4.53628e-05	0.000181451	6.80442e-05	0	0	2.26814e-05	6.80442e-05	2.26814e-05	2.26814e-05	2.26814e-05	0.000113407	2.26814e-05	2.26814e-05	2.26814e-05	2.26814e-05	0	0	0.000249495	Bacteria(100);Firmicutes(100);Clostridia(100);Clostridiales(100);Lachnospiraceae(100);Lachnospiraceae_unclassified(100);
Otu00418	0	0	0	2.26814e-05	2.26814e-05	0	0	0	0	0	2.26814e-05	0	0	0	2.26814e-05	0	2.26814e-05	0	0	0	0	4.53628e-05	0	0	0	0	0	0	0	0	2.26814e-05	0.000204133	0.00031754	6.80442e-05	4.53628e-05	0.000181451	4.53628e-05	6.80442e-05	Bacteria(100);Firmicutes(100);Bacilli(100);Bacillales(100);Staphylococcaceae(100);Jeotgalicoccus(100);
Otu00419	9.07256e-05	4.53628e-05	2.26814e-05	6.80442e-05	4.53628e-05	2.26814e-05	4.53628e-05	0.000113407	0	2.26814e-05	9.07256e-05	2.26814e-05	0.000204133	2.26814e-05	0.000113407	0.000272177	0.000136088	9.07256e-05	4.53628e-05	6.80442e-05	2.26814e-05	2.26814e-05	2.26814e-05	2.26814e-05	6.80442e-05	9.07256e-05	2.26814e-05	2.26814e-05	2.26814e-05	4.53628e-05	9.07256e-05	9.07256e-05	6.80442e-05	6.80442e-05	9.07256e-05	4.53628e-05	9.07256e-05	0.00015877	Bacteria(100);Bacteria_unclassified(100);Bacteria_unclassified(100);Bacteria_unclassified(100);Bacteria_unclassified(100);Bacteria_unclassified(100);
Otu00420	0	4.53628e-05	0	2.26814e-05	0	4.53628e-05	6.80442e-05	4.53628e-05	2.26814e-05	4.53628e-05	9.07256e-05	0.00031754	4.53628e-05	0.000136088	0.000249495	9.07256e-05	0.000204133	6.80442e-05	0.00015877	0.000181451	0.000181451	0.000226814	4.53628e-05	6.80442e-05	4.53628e-05	4.53628e-05	2.26814e-05	6.80442e-05	2.26814e-05	0.000136088	9.07256e-05	6.80442e-05	9.07256e-05	4.53628e-05	9.07256e-05	2.26814e-05	2.26814e-05	0	Bacteria(100);Firmicutes(100);Clostridia(100);Clostridiales(100);Lachnospiraceae(100);Lachnospiraceae_unclassified(100);
Otu00421	0.000136088	6.80442e-05	2.26814e-05	6.80442e-05	0	2.26814e-05	0.000113407	0	2.26814e-05	4.53628e-05	4.53628e-05	4.53628e-05	0.000113407	0.000113407	9.07256e-05	9.07256e-05	0.000226814	2.26814e-05	6.80442e-05	2.26814e-05	6.80442e-05	0.000113407	0.000113407	0.000181451	0	0.000385584	2.26814e-05	6.80442e-05	2.26814e-05	0.000113407	6.80442e-05	4.53628e-05	6.80442e-05	0.000113407	9.07256e-05	4.53628e-05	0.00015877	0.000181451	Bacteria(100);Firmicutes(100);Clostridia(100);Clostridiales(99);Clostridiales_unclassified(99);Clostridiales_unclassified(99);
Otu00422	2.26814e-05	6.80442e-05	0	0	0	2.26814e-05	0	0	2.26814e-05	0	0.000113407	9.07256e-05	4.53628e-05	4.53628e-05	4.53628e-05	4.53628e-05	0	2.26814e-05	9.07256e-05	4.53628e-05	0	0.000113407	6.80442e-05	4.53628e-05	4.53628e-05	0.000113407	2.26814e-05	0.000136088	0	0.000385584	6.80442e-05	6.80442e-05	0.000136088	6.80442e-05	6.80442e-05	4.53628e-05	0.00015877	0.000362902	Bacteria(100);Bacteria_unclassified(100);Bacteria_unclassified(100);Bacteria_unclassified(100);Bacteria_unclassified(100);Bacteria_unclassified(100);
Otu00423	0	0	0	0	0	0	0	0	0	0	2.26814e-05	0	0.000498991	0.000204133	0.000612398	0.000771167	0.000567035	2.26814e-05	0	0	0	0	0	0	0	0	0	0	0	0	0	0	2.26814e-05	2.26814e-05	2.26814e-05	0	2.26814e-05	0	Bacteria(100);Firmicutes(100);Erysipelotrichia(100);Erysipelotrichales(100);Erysipelotrichaceae(100);Erysipelotrichaceae_unclassified(100);
Otu00424	2.26814e-05	2.26814e-05	2.26814e-05	2.26814e-05	4.53628e-05	4.53628e-05	4.53628e-05	0.000113407	2.26814e-05	0.000136088	0.000181451	2.26814e-05	2.26814e-05	0.000136088	0.000136088	0.000226814	9.07256e-05	0.000136088	4.53628e-05	9.07256e-05	2.26814e-05	4.53628e-05	9.07256e-05	4.53628e-05	6.80442e-05	6.80442e-05	0.00015877	4.53628e-05	4.53628e-05	0.000113407	9.07256e-05	0.000113407	6.80442e-05	2.26814e-05	9.07256e-05	0.000113407	0.000136088	9.07256e-05	Bacteria(100);Firmicutes(100);Firmicutes_unclassified(72);Firmicutes_unclassified(72);Firmicutes_unclassified(72);Firmicutes_unclassified(72);
Otu00425	2.26814e-05	2.26814e-05	0.000181451	6.80442e-05	2.26814e-05	0	0	2.26814e-05	0	9.07256e-05	0.000136088	6.80442e-05	0.00015877	0.000113407	0.000136088	4.53628e-05	4.53628e-05	0	4.53628e-05	2.26814e-05	2.26814e-05	0.000113407	0.00015877	0.000181451	0.000113407	0.000249495	6.80442e-05	0.000113407	0.000181451	0.000204133	0.000113407	0.000136088	9.07256e-05	0.00015877	2.26814e-05	2.26814e-05	2.26814e-05	6.80442e-05	Bacteria(100);Firmicutes(100);Clostridia(100);Clostridiales(100);Ruminococcaceae(100);Ruminococcaceae_unclassified(100);
Otu00426	0.000249495	6.80442e-05	2.26814e-05	9.07256e-05	0	4.53628e-05	2.26814e-05	4.53628e-05	4.53628e-05	2.26814e-05	2.26814e-05	9.07256e-05	0.000113407	0.00015877	0.000136088	4.53628e-05	0.000226814	0	9.07256e-05	0.00031754	0	6.80442e-05	4.53628e-05	2.26814e-05	2.26814e-05	4.53628e-05	2.26814e-05	6.80442e-05	0.00015877	9.07256e-05	0.000136088	4.53628e-05	6.80442e-05	0	6.80442e-05	6.80442e-05	0.000113407	0	Bacteria(100);Firmicutes(100);Clostridia(100);Clostridiales(100);Lachnospiraceae(100);Lachnospiraceae_unclassified(100);
Otu00427	2.26814e-05	2.26814e-05	0	0.000181451	0	2.26814e-05	0.000204133	2.26814e-05	0	4.53628e-05	6.80442e-05	4.53628e-05	6.80442e-05	0.000521672	0.00015877	0.000136088	9.07256e-05	2.26814e-05	4.53628e-05	0.000181451	2.26814e-05	0.000113407	2.26814e-05	0	0.000181451	0	2.26814e-05	0.000181451	2.26814e-05	0	6.80442e-05	4.53628e-05	2.26814e-05	0	0	9.07256e-05	2.26814e-05	2.26814e-05	Bacteria(100);Firmicutes(100);Clostridia(100);Clostridiales(100);Lachnospiraceae(100);Lachnospiraceae_unclassified(100);
Otu00428	9.07256e-05	0.000136088	0	6.80442e-05	0	0	2.26814e-05	6.80442e-05	6.80442e-05	0.00015877	6.80442e-05	0	0.000204133	0.000113407	0.000204133	6.80442e-05	9.07256e-05	4.53628e-05	0.000113407	0.000430946	4.53628e-05	0.000340221	6.80442e-05	6.80442e-05	9.07256e-05	9.07256e-05	2.26814e-05	0.000113407	0.000136088	2.26814e-05	0	9.07256e-05	9.07256e-05	6.80442e-05	9.07256e-05	4.53628e-05	6.80442e-05	4.53628e-05	Bacteria(100);Firmicutes(100);Clostridia(100);Clostridiales(100);Clostridiales_unclassified(100);Clostridiales_unclassified(100);
Otu00429	0	2.26814e-05	0	2.26814e-05	0.000544353	0	0	2.26814e-05	4.53628e-05	0	0	0	0	0	0	0	0	0	0	0	0	0	0	0	0	0	0	0	0	0	0	0	0	0	0	0	0	0	Bacteria(100);Firmicutes(100);Bacilli(100);Bacillales(100);Bacillales_unclassified(91);Bacillales_unclassified(91);
Otu00430	0.000136088	6.80442e-05	4.53628e-05	0.000113407	0	0	9.07256e-05	9.07256e-05	0.000113407	0	6.80442e-05	0.00015877	0.000113407	9.07256e-05	9.07256e-05	0.000181451	0	0	0.000113407	0.000181451	0.000113407	9.07256e-05	0.00015877	9.07256e-05	4.53628e-05	4.53628e-05	2.26814e-05	9.07256e-05	0.000113407	0.000136088	6.80442e-05	2.26814e-05	0	0	2.26814e-05	0.000136088	2.26814e-05	9.07256e-05	Bacteria(100);Bacteria_unclassified(100);Bacteria_unclassified(100);Bacteria_unclassified(100);Bacteria_unclassified(100);Bacteria_unclassified(100);
Otu00431	2.26814e-05	0	0	0	0	0	4.53628e-05	0	2.26814e-05	2.26814e-05	4.53628e-05	2.26814e-05	2.26814e-05	0.000113407	0.00015877	9.07256e-05	0.000408265	4.53628e-05	2.26814e-05	0.000204133	0.000113407	0.000249495	9.07256e-05	2.26814e-05	9.07256e-05	2.26814e-05	2.26814e-05	6.80442e-05	0.000226814	9.07256e-05	2.26814e-05	6.80442e-05	0	4.53628e-05	0.000181451	0	2.26814e-05	4.53628e-05	Bacteria(100);Firmicutes(100);Clostridia(100);Clostridiales(100);Lachnospiraceae(100);Lachnospiraceae_unclassified(80);
Otu00432	4.53628e-05	0	9.07256e-05	6.80442e-05	0	2.26814e-05	4.53628e-05	0	0	0	2.26814e-05	0.000136088	4.53628e-05	0	4.53628e-05	0	0	2.26814e-05	0	0	0	2.26814e-05	2.26814e-05	0	0.000226814	0	2.26814e-05	2.26814e-05	2.26814e-05	0	0.000589716	0.000113407	4.53628e-05	9.07256e-05	0	0.000839212	0.000476309	4.53628e-05	Bacteria(100);Bacteria_unclassified(100);Bacteria_unclassified(100);Bacteria_unclassified(100);Bacteria_unclassified(100);Bacteria_unclassified(100);
Otu00433	6.80442e-05	2.26814e-05	0	4.53628e-05	0	2.26814e-05	9.07256e-05	0	0	0	0	4.53628e-05	6.80442e-05	6.80442e-05	2.26814e-05	6.80442e-05	0.000362902	2.26814e-05	0.000249495	2.26814e-05	4.53628e-05	6.80442e-05	2.26814e-05	9.07256e-05	0.000136088	9.07256e-05	4.53628e-05	0	0	2.26814e-05	0	2.26814e-05	2.26814e-05	0.000136088	0.000204133	9.07256e-05	0.000181451	2.26814e-05	Bacteria(100);Firmicutes(100);Clostridia(100);Clostridiales(100);Lachnospiraceae(100);Lachnospiraceae_unclassified(100);
Otu00434	6.80442e-05	2.26814e-05	4.53628e-05	4.53628e-05	0	0	2.26814e-05	0	2.26814e-05	2.26814e-05	6.80442e-05	9.07256e-05	2.26814e-05	0	2.26814e-05	2.26814e-05	2.26814e-05	0	2.26814e-05	2.26814e-05	4.53628e-05	0.000136088	9.07256e-05	4.53628e-05	2.26814e-05	9.07256e-05	4.53628e-05	6.80442e-05	0.000113407	4.53628e-05	6.80442e-05	4.53628e-05	0.000272177	9.07256e-05	0.000113407	0.00081653	2.26814e-05	0.000249495	Bacteria(100);Bacteria_unclassified(100);Bacteria_unclassified(100);Bacteria_unclassified(100);Bacteria_unclassified(100);Bacteria_unclassified(100);
Otu00435	6.80442e-05	2.26814e-05	0	2.26814e-05	0	9.07256e-05	4.53628e-05	6.80442e-05	4.53628e-05	2.26814e-05	6.80442e-05	6.80442e-05	0.00015877	0.00015877	0.000113407	4.53628e-05	9.07256e-05	0	0.000113407	0.000249495	2.26814e-05	0.000136088	9.07256e-05	2.26814e-05	2.26814e-05	2.26814e-05	4.53628e-05	6.80442e-05	0.000113407	6.80442e-05	0.000113407	6.80442e-05	0	0	9.07256e-05	9.07256e-05	9.07256e-05	6.80442e-05	Bacteria(100);Firmicutes(100);Clostridia(100);Clostridiales(100);Lachnospiraceae(100);Lachnospiraceae_unclassified(100);
Otu00436	2.26814e-05	0	0	2.26814e-05	0.000136088	9.07256e-05	2.26814e-05	6.80442e-05	0	0	2.26814e-05	0.000113407	0.000680442	0	4.53628e-05	0.000181451	0.000181451	0	4.53628e-05	6.80442e-05	0	0.000498991	2.26814e-05	6.80442e-05	0	6.80442e-05	4.53628e-05	2.26814e-05	2.26814e-05	0	4.53628e-05	0	0.000113407	2.26814e-05	2.26814e-05	0	2.26814e-05	0	Bacteria(100);Firmicutes(100);Firmicutes_unclassified(99);Firmicutes_unclassified(99);Firmicutes_unclassified(99);Firmicutes_unclassified(99);
Otu00437	0	0.000181451	0	2.26814e-05	0	0	2.26814e-05	0	0	0.000249495	6.80442e-05	0	2.26814e-05	2.26814e-05	2.26814e-05	4.53628e-05	2.26814e-05	6.80442e-05	2.26814e-05	0.00111139	0.000136088	0.00031754	2.26814e-05	0	0	2.26814e-05	2.26814e-05	0.000113407	4.53628e-05	0	2.26814e-05	0.000226814	4.53628e-05	0	0	0	4.53628e-05	0	Bacteria(100);Firmicutes(100);Clostridia(100);Clostridiales(100);Lachnospiraceae(100);Lachnospiraceae_unclassified(100);
Otu00438	6.80442e-05	2.26814e-05	2.26814e-05	2.26814e-05	0	0	4.53628e-05	4.53628e-05	2.26814e-05	2.26814e-05	2.26814e-05	0	4.53628e-05	0.000136088	0.000249495	6.80442e-05	0.000249495	2.26814e-05	9.07256e-05	0.000181451	4.53628e-05	9.07256e-05	4.53628e-05	9.07256e-05	0.000136088	0.000113407	2.26814e-05	4.53628e-05	9.07256e-05	0	9.07256e-05	0	0	0.000113407	4.53628e-05	4.53628e-05	4.53628e-05	0	Bacteria(100);Firmicutes(100);Clostridia(100);Clostridiales(100);Lachnospiraceae(100);Lachnospiraceae_unclassified(100);
Otu00439	0.000113407	4.53628e-05	0	0	0	2.26814e-05	2.26814e-05	2.26814e-05	0	2.26814e-05	4.53628e-05	0	0	6.80442e-05	0.000181451	4.53628e-05	0.000226814	0	4.53628e-05	4.53628e-05	9.07256e-05	0.000839212	0.00015877	4.53628e-05	6.80442e-05	2.26814e-05	4.53628e-05	9.07256e-05	2.26814e-05	6.80442e-05	4.53628e-05	0	2.26814e-05	9.07256e-05	0.00015877	6.80442e-05	0	4.53628e-05	Bacteria(100);Firmicutes(100);Clostridia(100);Clostridiales(100);Lachnospiraceae(100);Lachnospiraceae_unclassified(100);
Otu00440	9.07256e-05	0.000113407	9.07256e-05	9.07256e-05	0	2.26814e-05	0	4.53628e-05	0	0	6.80442e-05	4.53628e-05	0.000113407	0.000408265	0.000272177	4.53628e-05	4.53628e-05	2.26814e-05	2.26814e-05	2.26814e-05	4.53628e-05	4.53628e-05	2.26814e-05	4.53628e-05	6.80442e-05	2.26814e-05	9.07256e-05	0.000113407	2.26814e-05	2.26814e-05	2.26814e-05	4.53628e-05	0	2.26814e-05	0.000136088	0.00015877	2.26814e-05	4.53628e-05	Bacteria(100);Firmicutes(100);Clostridia(100);Clostridiales(100);Lachnospiraceae(100);Lachnospiraceae_unclassified(100);
Otu00441	6.80442e-05	4.53628e-05	0	2.26814e-05	0	2.26814e-05	0.00015877	6.80442e-05	2.26814e-05	4.53628e-05	0.000113407	9.07256e-05	0.000113407	9.07256e-05	2.26814e-05	9.07256e-05	9.07256e-05	2.26814e-05	4.53628e-05	0	0	2.26814e-05	4.53628e-05	2.26814e-05	6.80442e-05	2.26814e-05	0.000113407	0	6.80442e-05	2.26814e-05	6.80442e-05	0	6.80442e-05	9.07256e-05	0.000204133	4.53628e-05	4.53628e-05	6.80442e-05	Bacteria(100);Firmicutes(100);Clostridia(100);Clostridiales(100);Lachnospiraceae(100);Lachnospiraceae_unclassified(100);
Otu00442	0	0	0	0	0	0	6.80442e-05	0	4.53628e-05	0	4.53628e-05	6.80442e-05	4.53628e-05	0.00015877	0.000113407	9.07256e-05	0.000181451	4.53628e-05	0	0.00031754	4.53628e-05	0.000136088	9.07256e-05	4.53628e-05	2.26814e-05	6.80442e-05	6.80442e-05	0.000113407	6.80442e-05	0	2.26814e-05	0	0.000113407	4.53628e-05	2.26814e-05	4.53628e-05	4.53628e-05	4.53628e-05	Bacteria(100);Firmicutes(100);Clostridia(100);Clostridiales(100);Lachnospiraceae(100);Roseburia(100);
Otu00443	0.000113407	4.53628e-05	0.000204133	6.80442e-05	6.80442e-05	9.07256e-05	6.80442e-05	0.000430946	0.000181451	9.07256e-05	4.53628e-05	0	4.53628e-05	4.53628e-05	0	2.26814e-05	6.80442e-05	2.26814e-05	2.26814e-05	0	6.80442e-05	4.53628e-05	6.80442e-05	9.07256e-05	2.26814e-05	2.26814e-05	9.07256e-05	6.80442e-05	2.26814e-05	0.000136088	0	2.26814e-05	0	6.80442e-05	0	0	2.26814e-05	4.53628e-05	Bacteria(100);Firmicutes(100);Bacilli(100);Lactobacillales(100);Lactobacillaceae(99);Lactobacillus(99);
Otu00444	0	0	2.26814e-05	2.26814e-05	0	0	4.53628e-05	0	0	2.26814e-05	2.26814e-05	0	2.26814e-05	2.26814e-05	4.53628e-05	0	2.26814e-05	6.80442e-05	0	0	2.26814e-05	9.07256e-05	0	4.53628e-05	0.00015877	6.80442e-05	6.80442e-05	4.53628e-05	0	0	2.26814e-05	4.53628e-05	2.26814e-05	9.07256e-05	2.26814e-05	6.80442e-05	0.000113407	4.53628e-05	Bacteria(100);Firmicutes(100);Clostridia(100);Clostridiales(100);Ruminococcaceae(100);Ruminococcaceae_unclassified(100);
Otu00445	4.53628e-05	0	0	2.26814e-05	4.53628e-05	6.80442e-05	9.07256e-05	2.26814e-05	6.80442e-05	2.26814e-05	2.26814e-05	9.07256e-05	4.53628e-05	0.000113407	6.80442e-05	0.000272177	0.000249495	4.53628e-05	4.53628e-05	0	9.07256e-05	9.07256e-05	9.07256e-05	0	2.26814e-05	0.000136088	0.00015877	2.26814e-05	0.000136088	4.53628e-05	0.00015877	4.53628e-05	0	4.53628e-05	0	4.53628e-05	4.53628e-05	4.53628e-05	Bacteria(100);Bacteria_unclassified(100);Bacteria_unclassified(100);Bacteria_unclassified(100);Bacteria_unclassified(100);Bacteria_unclassified(100);
Otu00446	0	0	2.26814e-05	0	0	0	0	0	0	0	0	0	0	0	0	0	0	0	0	0	0	0	0	0	0	0	0	0	0	0	6.80442e-05	0.00015877	0.000249495	2.26814e-05	0.00015877	9.07256e-05	4.53628e-05	0.000113407	Bacteria(100);Firmicutes(100);Bacilli(100);Lactobacillales(100);Carnobacteriaceae(100);Atopostipes(100);
Otu00447	4.53628e-05	4.53628e-05	2.26814e-05	0	2.26814e-05	2.26814e-05	2.26814e-05	0	6.80442e-05	0	2.26814e-05	2.26814e-05	4.53628e-05	2.26814e-05	0	6.80442e-05	6.80442e-05	0	6.80442e-05	4.53628e-05	9.07256e-05	0.000204133	6.80442e-05	6.80442e-05	0.000113407	0.000453628	4.53628e-05	0.00015877	2.26814e-05	0.000136088	0.000113407	0	2.26814e-05	9.07256e-05	4.53628e-05	2.26814e-05	2.26814e-05	0	Bacteria(100);Firmicutes(100);Clostridia(100);Clostridiales(99);Clostridiales_unclassified(99);Clostridiales_unclassified(99);
Otu00448	0	6.80442e-05	2.26814e-05	0	0	4.53628e-05	6.80442e-05	2.26814e-05	2.26814e-05	2.26814e-05	4.53628e-05	0	0	0.000113407	9.07256e-05	0.000136088	0.000249495	2.26814e-05	0.000136088	0.000113407	4.53628e-05	6.80442e-05	6.80442e-05	0	0	2.26814e-05	0.000113407	0	2.26814e-05	0	6.80442e-05	9.07256e-05	4.53628e-05	4.53628e-05	2.26814e-05	6.80442e-05	4.53628e-05	0.000136088	Bacteria(100);Firmicutes(100);Clostridia(100);Clostridiales(100);Ruminococcaceae(100);Ruminococcaceae_unclassified(100);
Otu00449	9.07256e-05	6.80442e-05	0	2.26814e-05	0	4.53628e-05	0	0	2.26814e-05	2.26814e-05	4.53628e-05	6.80442e-05	9.07256e-05	4.53628e-05	0.000136088	0.000113407	0.000204133	4.53628e-05	6.80442e-05	0.000136088	0.000113407	9.07256e-05	2.26814e-05	6.80442e-05	4.53628e-05	0.000113407	4.53628e-05	6.80442e-05	6.80442e-05	4.53628e-05	9.07256e-05	6.80442e-05	6.80442e-05	9.07256e-05	2.26814e-05	4.53628e-05	0.000113407	9.07256e-05	Bacteria(100);Firmicutes(100);Clostridia(100);Clostridiales(100);Ruminococcaceae(100);Oscillibacter(100);
Otu00450	0	0	0.00476309	0	0.000385584	0	0	0	0	0	0	0	0	0	0	0	0	0	0	0	0	0	0	0	0	0	0	0	0	0	0	0	0	0	0	0	0	0	Bacteria(100);Firmicutes(100);Clostridia(100);Clostridiales(100);Lachnospiraceae(100);Cellulosilyticum(100);
Otu00451	0.000204133	0	2.26814e-05	0.000113407	0	0	9.07256e-05	2.26814e-05	4.53628e-05	2.26814e-05	0	0	2.26814e-05	2.26814e-05	6.80442e-05	2.26814e-05	0.000113407	6.80442e-05	0.00015877	0.00031754	6.80442e-05	0	2.26814e-05	4.53628e-05	0.000294858	0	0	9.07256e-05	0.000113407	0	0	2.26814e-05	2.26814e-05	0	9.07256e-05	0	4.53628e-05	2.26814e-05	Bacteria(100);Firmicutes(100);Clostridia(100);Clostridiales(100);Lachnospiraceae(100);Lachnospiraceae_unclassified(100);
Otu00452	2.26814e-05	2.26814e-05	0	2.26814e-05	0	2.26814e-05	2.26814e-05	9.07256e-05	2.26814e-05	0	2.26814e-05	0	0	0	0	0	6.80442e-05	0	0	0	0	4.53628e-05	2.26814e-05	0	2.26814e-05	2.26814e-05	0	0	0	0	9.07256e-05	0.000635079	0.000204133	0.000136088	9.07256e-05	2.26814e-05	6.80442e-05	0	Bacteria(100);Bacteroidetes(100);Bacteroidia(100);Bacteroidales(100);Porphyromonadaceae(100);Parabacteroides(100);
Otu00453	0	2.26814e-05	0	9.07256e-05	0	2.26814e-05	2.26814e-05	2.26814e-05	0	4.53628e-05	6.80442e-05	4.53628e-05	0.000113407	0.000136088	0.000136088	0	6.80442e-05	2.26814e-05	4.53628e-05	0.00015877	0.000113407	6.80442e-05	6.80442e-05	2.26814e-05	0	0.000113407	0.00015877	9.07256e-05	0.000113407	2.26814e-05	0.000181451	6.80442e-05	2.26814e-05	2.26814e-05	9.07256e-05	2.26814e-05	0	4.53628e-05	Bacteria(100);Firmicutes(100);Clostridia(100);Clostridiales(100);Lachnospiraceae(100);Lachnospiraceae_unclassified(100);
Otu00454	9.07256e-05	2.26814e-05	0	9.07256e-05	0	4.53628e-05	4.53628e-05	0	0	2.26814e-05	9.07256e-05	0	2.26814e-05	0	2.26814e-05	2.26814e-05	0	0	4.53628e-05	0.000226814	0.000113407	0	0	4.53628e-05	0	4.53628e-05	6.80442e-05	4.53628e-05	6.80442e-05	0	4.53628e-05	0.000181451	9.07256e-05	9.07256e-05	0.000113407	9.07256e-05	9.07256e-05	6.80442e-05	Bacteria(100);Firmicutes(100);Clostridia(100);Clostridiales(100);Clostridiales_unclassified(100);Clostridiales_unclassified(100);
Otu00455	4.53628e-05	6.80442e-05	0	4.53628e-05	4.53628e-05	4.53628e-05	4.53628e-05	2.26814e-05	0.000249495	4.53628e-05	2.26814e-05	0.000113407	4.53628e-05	0	0	9.07256e-05	2.26814e-05	0	4.53628e-05	4.53628e-05	0.000113407	9.07256e-05	6.80442e-05	2.26814e-05	6.80442e-05	2.26814e-05	0	2.26814e-05	0	0	0.000113407	0	9.07256e-05	2.26814e-05	0	9.07256e-05	0.000113407	4.53628e-05	Bacteria(100);Firmicutes(100);Clostridia(100);Clostridiales(100);Clostridiales_unclassified(100);Clostridiales_unclassified(100);
Otu00456	4.53628e-05	2.26814e-05	4.53628e-05	6.80442e-05	0	2.26814e-05	4.53628e-05	2.26814e-05	2.26814e-05	0	4.53628e-05	0.000113407	9.07256e-05	9.07256e-05	0.000113407	2.26814e-05	4.53628e-05	4.53628e-05	4.53628e-05	6.80442e-05	0.000113407	0.000272177	0.000136088	0.000181451	9.07256e-05	0.000340221	6.80442e-05	2.26814e-05	0.000113407	0.000113407	0	4.53628e-05	4.53628e-05	2.26814e-05	4.53628e-05	6.80442e-05	4.53628e-05	0	Bacteria(100);Firmicutes(100);Clostridia(100);Clostridiales(100);Clostridiales_unclassified(100);Clostridiales_unclassified(100);
Otu00457	9.07256e-05	0.000113407	6.80442e-05	2.26814e-05	0	0.000136088	4.53628e-05	6.80442e-05	2.26814e-05	0	0.000113407	2.26814e-05	9.07256e-05	4.53628e-05	2.26814e-05	6.80442e-05	4.53628e-05	9.07256e-05	4.53628e-05	9.07256e-05	9.07256e-05	0.000136088	2.26814e-05	9.07256e-05	6.80442e-05	9.07256e-05	0	4.53628e-05	6.80442e-05	0	9.07256e-05	4.53628e-05	6.80442e-05	0	6.80442e-05	4.53628e-05	9.07256e-05	6.80442e-05	Bacteria(100);Bacteria_unclassified(100);Bacteria_unclassified(100);Bacteria_unclassified(100);Bacteria_unclassified(100);Bacteria_unclassified(100);
Otu00458	6.80442e-05	0	0	2.26814e-05	0	2.26814e-05	4.53628e-05	0	0	2.26814e-05	9.07256e-05	6.80442e-05	0.00015877	0.000226814	6.80442e-05	9.07256e-05	0.00031754	0	2.26814e-05	0.000181451	2.26814e-05	9.07256e-05	2.26814e-05	6.80442e-05	0	4.53628e-05	0.000136088	0	6.80442e-05	4.53628e-05	2.26814e-05	4.53628e-05	0	2.26814e-05	0	2.26814e-05	4.53628e-05	2.26814e-05	Bacteria(100);Firmicutes(100);Clostridia(100);Clostridiales(100);Lachnospiraceae(100);Lachnospiraceae_unclassified(100);
Otu00459	6.80442e-05	6.80442e-05	0	9.07256e-05	0	4.53628e-05	2.26814e-05	4.53628e-05	4.53628e-05	0	2.26814e-05	9.07256e-05	0.00015877	0.000136088	9.07256e-05	6.80442e-05	6.80442e-05	4.53628e-05	9.07256e-05	9.07256e-05	2.26814e-05	0.00015877	2.26814e-05	4.53628e-05	9.07256e-05	0.000226814	0.000113407	2.26814e-05	2.26814e-05	0	9.07256e-05	4.53628e-05	4.53628e-05	9.07256e-05	6.80442e-05	0.000113407	2.26814e-05	0.000136088	Bacteria(100);Firmicutes(100);Clostridia(100);Clostridiales(100);Clostridiales_unclassified(100);Clostridiales_unclassified(100);
Otu00460	4.53628e-05	0	2.26814e-05	0	0	4.53628e-05	4.53628e-05	4.53628e-05	6.80442e-05	2.26814e-05	0.000113407	9.07256e-05	0.000136088	2.26814e-05	9.07256e-05	2.26814e-05	4.53628e-05	2.26814e-05	2.26814e-05	0.000113407	2.26814e-05	0.000136088	9.07256e-05	4.53628e-05	2.26814e-05	6.80442e-05	6.80442e-05	9.07256e-05	6.80442e-05	0.000181451	4.53628e-05	6.80442e-05	2.26814e-05	6.80442e-05	6.80442e-05	4.53628e-05	0.000136088	6.80442e-05	Bacteria(100);Bacteria_unclassified(100);Bacteria_unclassified(100);Bacteria_unclassified(100);Bacteria_unclassified(100);Bacteria_unclassified(100);
Otu00461	2.26814e-05	2.26814e-05	2.26814e-05	0	0	0	0	2.26814e-05	2.26814e-05	0	0	0	0.000136088	0.00015877	0.00081653	4.53628e-05	0	4.53628e-05	0	4.53628e-05	4.53628e-05	4.53628e-05	0	0	2.26814e-05	0	4.53628e-05	6.80442e-05	0	2.26814e-05	0	6.80442e-05	9.07256e-05	4.53628e-05	0	2.26814e-05	2.26814e-05	4.53628e-05	Bacteria(100);Firmicutes(100);Clostridia(100);Clostridiales(100);Lachnospiraceae(100);Lachnospiraceae_unclassified(100);
Otu00462	0	0	0	0	0	0	2.26814e-05	2.26814e-05	2.26814e-05	0	0	0	0	2.26814e-05	2.26814e-05	2.26814e-05	0	0	0	0	0	0	0	0	0	0	0	0	0	0	2.26814e-05	0	0.000385584	4.53628e-05	2.26814e-05	2.26814e-05	0.000113407	9.07256e-05	Bacteria(100);Firmicutes(100);Clostridia(100);Clostridiales(100);Ruminococcaceae(100);Ruminococcaceae_unclassified(100);
Otu00463	2.26814e-05	0	2.26814e-05	0.000294858	0	2.26814e-05	2.26814e-05	0.000249495	0	9.07256e-05	0.000521672	6.80442e-05	2.26814e-05	0	2.26814e-05	0.00015877	9.07256e-05	4.53628e-05	0	0	6.80442e-05	6.80442e-05	6.80442e-05	6.80442e-05	4.53628e-05	4.53628e-05	0.00015877	0.00015877	0	0	9.07256e-05	9.07256e-05	4.53628e-05	0	0	2.26814e-05	0	0	Bacteria(100);Firmicutes(100);Clostridia(94);Clostridiales(94);Clostridiales_unclassified(94);Clostridiales_unclassified(94);
Otu00464	0	0	6.80442e-05	0	0	2.26814e-05	2.26814e-05	0	0	2.26814e-05	2.26814e-05	9.07256e-05	9.07256e-05	0	0.000113407	4.53628e-05	9.07256e-05	4.53628e-05	4.53628e-05	4.53628e-05	0	9.07256e-05	4.53628e-05	4.53628e-05	4.53628e-05	9.07256e-05	2.26814e-05	4.53628e-05	6.80442e-05	4.53628e-05	0	6.80442e-05	0.000113407	6.80442e-05	0.00015877	0	9.07256e-05	0.00015877	Bacteria(100);Firmicutes(100);Clostridia(100);Clostridiales(100);Clostridiales_unclassified(100);Clostridiales_unclassified(100);
Otu00465	2.26814e-05	2.26814e-05	2.26814e-05	6.80442e-05	0	2.26814e-05	2.26814e-05	0	0	0	4.53628e-05	4.53628e-05	4.53628e-05	9.07256e-05	6.80442e-05	6.80442e-05	9.07256e-05	4.53628e-05	9.07256e-05	0.000294858	0	6.80442e-05	9.07256e-05	6.80442e-05	6.80442e-05	2.26814e-05	9.07256e-05	0.000136088	2.26814e-05	0	2.26814e-05	4.53628e-05	4.53628e-05	0.000113407	6.80442e-05	9.07256e-05	6.80442e-05	0.00015877	Bacteria(100);Firmicutes(100);Clostridia(100);Clostridiales(100);Ruminococcaceae(100);Ruminococcaceae_unclassified(100);
Otu00466	2.26814e-05	2.26814e-05	2.26814e-05	0.000113407	0	0	6.80442e-05	2.26814e-05	2.26814e-05	0.000113407	4.53628e-05	0	4.53628e-05	0.000226814	0.00015877	0.000136088	0.00015877	2.26814e-05	6.80442e-05	0.000612398	4.53628e-05	4.53628e-05	6.80442e-05	0	2.26814e-05	2.26814e-05	0	0	2.26814e-05	6.80442e-05	0	2.26814e-05	9.07256e-05	0	4.53628e-05	4.53628e-05	4.53628e-05	6.80442e-05	Bacteria(100);Firmicutes(100);Clostridia(100);Clostridiales(100);Lachnospiraceae(100);Lachnospiraceae_unclassified(100);
Otu00467	0	2.26814e-05	0	2.26814e-05	4.53628e-05	2.26814e-05	4.53628e-05	2.26814e-05	2.26814e-05	0	2.26814e-05	0.000113407	0.000113407	6.80442e-05	6.80442e-05	4.53628e-05	6.80442e-05	6.80442e-05	0.00015877	4.53628e-05	2.26814e-05	4.53628e-05	6.80442e-05	4.53628e-05	4.53628e-05	6.80442e-05	6.80442e-05	4.53628e-05	9.07256e-05	4.53628e-05	0.000113407	9.07256e-05	4.53628e-05	2.26814e-05	6.80442e-05	2.26814e-05	6.80442e-05	4.53628e-05	Bacteria(100);Firmicutes(100);Firmicutes_unclassified(94);Firmicutes_unclassified(94);Firmicutes_unclassified(94);Firmicutes_unclassified(94);
Otu00468	0	0	0	0	0	2.26814e-05	0	0	0	0	2.26814e-05	0	2.26814e-05	0	2.26814e-05	0	0	0	0.000113407	0	2.26814e-05	6.80442e-05	2.26814e-05	2.26814e-05	2.26814e-05	4.53628e-05	0	4.53628e-05	0	0	0.000113407	4.53628e-05	0.000521672	9.07256e-05	0.000204133	0.000249495	0.000340221	4.53628e-05	Bacteria(100);Firmicutes(100);Clostridia(100);Clostridiales(100);Ruminococcaceae(100);Ruminococcaceae_unclassified(100);
Otu00469	0	0	0	0	0	0	0	0	0	0	0	0	0	0	0	0	0	0	0	0	0	0	0	0	0	0	0	0	0	0	4.53628e-05	2.26814e-05	0.00015877	2.26814e-05	0.00117943	9.07256e-05	9.07256e-05	9.07256e-05	Bacteria(100);Firmicutes(100);Clostridia(100);Clostridiales(100);Clostridiales_unclassified(100);Clostridiales_unclassified(100);
Otu00470	0.000385584	4.53628e-05	0	4.53628e-05	0	4.53628e-05	6.80442e-05	0	4.53628e-05	2.26814e-05	0.00015877	0	6.80442e-05	6.80442e-05	9.07256e-05	9.07256e-05	0.000136088	0	2.26814e-05	0.00031754	2.26814e-05	2.26814e-05	6.80442e-05	2.26814e-05	0.000113407	0	4.53628e-05	4.53628e-05	4.53628e-05	4.53628e-05	2.26814e-05	0.00015877	4.53628e-05	0	2.26814e-05	4.53628e-05	2.26814e-05	0	Bacteria(100);Firmicutes(100);Clostridia(100);Clostridiales(100);Lachnospiraceae(100);Lachnospiraceae_unclassified(100);
Otu00471	2.26814e-05	2.26814e-05	2.26814e-05	4.53628e-05	0	2.26814e-05	2.26814e-05	0	0	4.53628e-05	4.53628e-05	6.80442e-05	0.000113407	6.80442e-05	0.000136088	6.80442e-05	4.53628e-05	0	9.07256e-05	0.000226814	0.000113407	6.80442e-05	2.26814e-05	6.80442e-05	9.07256e-05	2.26814e-05	0	9.07256e-05	9.07256e-05	2.26814e-05	4.53628e-05	4.53628e-05	9.07256e-05	4.53628e-05	4.53628e-05	4.53628e-05	6.80442e-05	0.000113407	Bacteria(100);Firmicutes(100);Clostridia(100);Clostridiales(100);Ruminococcaceae(100);Ruminococcaceae_unclassified(100);
Otu00472	2.26814e-05	0	2.26814e-05	0	2.26814e-05	0	2.26814e-05	4.53628e-05	0	6.80442e-05	2.26814e-05	9.07256e-05	0	6.80442e-05	0.000204133	0.000294858	2.26814e-05	4.53628e-05	0.000136088	2.26814e-05	4.53628e-05	0	6.80442e-05	2.26814e-05	4.53628e-05	4.53628e-05	0.000113407	6.80442e-05	9.07256e-05	0	2.26814e-05	0	2.26814e-05	0	2.26814e-05	2.26814e-05	2.26814e-05	6.80442e-05	Bacteria(100);Actinobacteria(100);Actinobacteria(100);Coriobacteriales(100);Coriobacteriaceae(100);Coriobacteriaceae_unclassified(100);
Otu00473	2.26814e-05	0	2.26814e-05	0	0	2.26814e-05	0	0	2.26814e-05	0	0.000113407	2.26814e-05	2.26814e-05	0.000113407	4.53628e-05	4.53628e-05	9.07256e-05	2.26814e-05	0.000113407	4.53628e-05	9.07256e-05	0.000136088	2.26814e-05	0	0.000204133	0.000113407	6.80442e-05	0	6.80442e-05	4.53628e-05	0.000226814	9.07256e-05	6.80442e-05	0	6.80442e-05	0	2.26814e-05	2.26814e-05	Bacteria(100);Firmicutes(100);Clostridia(100);Clostridiales(100);Lachnospiraceae(100);Lachnospiraceae_unclassified(100);
Otu00474	0.00031754	6.80442e-05	0	4.53628e-05	2.26814e-05	6.80442e-05	6.80442e-05	6.80442e-05	0	2.26814e-05	9.07256e-05	2.26814e-05	2.26814e-05	0.000226814	2.26814e-05	2.26814e-05	0.000226814	4.53628e-05	2.26814e-05	4.53628e-05	0.000136088	6.80442e-05	2.26814e-05	6.80442e-05	4.53628e-05	6.80442e-05	6.80442e-05	2.26814e-05	0.00015877	0	2.26814e-05	2.26814e-05	4.53628e-05	6.80442e-05	6.80442e-05	2.26814e-05	2.26814e-05	0	Bacteria(100);Firmicutes(100);Clostridia(100);Clostridiales(100);Lachnospiraceae(100);Lachnospiraceae_unclassified(99);
Otu00475	4.53628e-05	0.000181451	2.26814e-05	9.07256e-05	0	0	0.000113407	6.80442e-05	4.53628e-05	2.26814e-05	6.80442e-05	6.80442e-05	0.000113407	9.07256e-05	9.07256e-05	4.53628e-05	0.000136088	6.80442e-05	0	6.80442e-05	4.53628e-05	0.000136088	9.07256e-05	6.80442e-05	2.26814e-05	4.53628e-05	2.26814e-05	2.26814e-05	4.53628e-05	2.26814e-05	4.53628e-05	0	2.26814e-05	0	2.26814e-05	4.53628e-05	6.80442e-05	2.26814e-05	Bacteria(100);Firmicutes(100);Clostridia(100);Clostridiales(100);Lachnospiraceae(100);Lachnospiraceae_unclassified(100);
Otu00476	6.80442e-05	9.07256e-05	2.26814e-05	4.53628e-05	0	6.80442e-05	9.07256e-05	2.26814e-05	2.26814e-05	4.53628e-05	2.26814e-05	0.00015877	6.80442e-05	9.07256e-05	0.00015877	4.53628e-05	4.53628e-05	0	0	0.000226814	6.80442e-05	0.000113407	0	6.80442e-05	4.53628e-05	2.26814e-05	0	0.000136088	4.53628e-05	6.80442e-05	4.53628e-05	4.53628e-05	4.53628e-05	2.26814e-05	4.53628e-05	0	4.53628e-05	4.53628e-05	Bacteria(100);Firmicutes(100);Clostridia(100);Clostridiales(100);Lachnospiraceae(100);Lachnospiraceae_unclassified(100);
Otu00477	2.26814e-05	0	0	0	0	6.80442e-05	0.000226814	2.26814e-05	2.26814e-05	0	0.000136088	0	2.26814e-05	0	4.53628e-05	0	2.26814e-05	0	0.000136088	0.000136088	4.53628e-05	0.000204133	2.26814e-05	4.53628e-05	4.53628e-05	0	0.000204133	0	0.000226814	2.26814e-05	2.26814e-05	9.07256e-05	9.07256e-05	6.80442e-05	2.26814e-05	2.26814e-05	4.53628e-05	0.000340221	Bacteria(100);Firmicutes(100);Erysipelotrichia(100);Erysipelotrichales(100);Erysipelotrichaceae(100);Erysipelotrichaceae_unclassified(100);
Otu00478	4.53628e-05	0.000113407	9.07256e-05	4.53628e-05	0.000136088	9.07256e-05	0	0.000113407	4.53628e-05	0.000136088	4.53628e-05	0	2.26814e-05	2.26814e-05	0	0	0	6.80442e-05	6.80442e-05	4.53628e-05	2.26814e-05	0	0	0	4.53628e-05	2.26814e-05	0	4.53628e-05	4.53628e-05	0	2.26814e-05	2.26814e-05	4.53628e-05	0	9.07256e-05	0	4.53628e-05	0	Bacteria(100);Bacteroidetes(100);Bacteroidia(100);Bacteroidales(100);Porphyromonadaceae(100);Porphyromonadaceae_unclassified(100);
Otu00479	4.53628e-05	9.07256e-05	4.53628e-05	4.53628e-05	6.80442e-05	0.000113407	4.53628e-05	6.80442e-05	0.000226814	0.00015877	4.53628e-05	2.26814e-05	4.53628e-05	4.53628e-05	0.000113407	2.26814e-05	6.80442e-05	6.80442e-05	4.53628e-05	0.000113407	4.53628e-05	0.00015877	6.80442e-05	9.07256e-05	4.53628e-05	4.53628e-05	6.80442e-05	4.53628e-05	0	0	6.80442e-05	2.26814e-05	4.53628e-05	4.53628e-05	2.26814e-05	6.80442e-05	6.80442e-05	2.26814e-05	Bacteria(100);Firmicutes(100);Clostridia(96);Clostridiales(95);Clostridiales_unclassified(95);Clostridiales_unclassified(95);
Otu00480	0	0	0	0	0	0	0	0	0	0	0	0	0	0	0	0	0	0	0	0	0	0	0	0	0	0	0	0	0	0	0.000226814	0.000113407	9.07256e-05	2.26814e-05	0.000136088	6.80442e-05	4.53628e-05	0.000113407	Bacteria(100);Firmicutes(100);Bacilli(100);Bacillales(100);Bacillaceae_1(98);Bacillus(98);
Otu00481	0	0	0	0	0	0	0	0	0	0	0	0	0	0	0	0	0	0	0	0	0	0	0	0	0	0	0	0	0	0	6.80442e-05	4.53628e-05	9.07256e-05	0	0.000136088	6.80442e-05	0	6.80442e-05	Bacteria(100);Actinobacteria(100);Actinobacteria(100);Actinomycetales(100);Micrococcaceae(100);Micrococcaceae_unclassified(84);
Otu00482	0	0	2.26814e-05	0	0	0	0	0	0	0	0	0	0	0	0	0	0	0	0	0	0	0	0	0	0	0	0	2.26814e-05	0	0	0.000113407	0.000113407	9.07256e-05	4.53628e-05	6.80442e-05	4.53628e-05	0.000113407	0.000136088	Bacteria(100);Firmicutes(100);Bacilli(100);Lactobacillales(100);Aerococcaceae(100);Facklamia(100);
Otu00483	0	0	2.26814e-05	2.26814e-05	0	0	2.26814e-05	0	0	2.26814e-05	4.53628e-05	2.26814e-05	9.07256e-05	4.53628e-05	4.53628e-05	0.000113407	6.80442e-05	2.26814e-05	0.000113407	9.07256e-05	6.80442e-05	0.000113407	4.53628e-05	2.26814e-05	0	2.26814e-05	2.26814e-05	4.53628e-05	0	0	0.000113407	4.53628e-05	2.26814e-05	4.53628e-05	0	2.26814e-05	0.00015877	6.80442e-05	Bacteria(100);Firmicutes(100);Clostridia(100);Clostridiales(100);Ruminococcaceae(100);Ruminococcaceae_unclassified(100);
Otu00484	6.80442e-05	4.53628e-05	2.26814e-05	4.53628e-05	0	0	4.53628e-05	0	4.53628e-05	2.26814e-05	0.000113407	4.53628e-05	9.07256e-05	4.53628e-05	6.80442e-05	0	0.000113407	0	6.80442e-05	0.000181451	0.000113407	2.26814e-05	6.80442e-05	6.80442e-05	6.80442e-05	2.26814e-05	0	6.80442e-05	9.07256e-05	0	2.26814e-05	9.07256e-05	6.80442e-05	2.26814e-05	2.26814e-05	2.26814e-05	6.80442e-05	0.000136088	Bacteria(100);Firmicutes(100);Clostridia(100);Clostridiales(100);Ruminococcaceae(100);Ruminococcaceae_unclassified(100);
Otu00485	4.53628e-05	2.26814e-05	0	2.26814e-05	2.26814e-05	0	4.53628e-05	2.26814e-05	0	2.26814e-05	0	4.53628e-05	2.26814e-05	0	0.000272177	4.53628e-05	0.00015877	0	0	0.000340221	4.53628e-05	0.00015877	4.53628e-05	2.26814e-05	2.26814e-05	4.53628e-05	2.26814e-05	4.53628e-05	4.53628e-05	0	0.000136088	9.07256e-05	6.80442e-05	2.26814e-05	0	0	6.80442e-05	0.000136088	Bacteria(100);Firmicutes(100);Clostridia(100);Clostridiales(100);Lachnospiraceae(100);Acetatifactor(100);
Otu00486	0	4.53628e-05	0	0	0	2.26814e-05	0	0	0	0	2.26814e-05	2.26814e-05	0	0	0	4.53628e-05	4.53628e-05	0	0	0	0	2.26814e-05	2.26814e-05	2.26814e-05	4.53628e-05	2.26814e-05	0	2.26814e-05	0	0	6.80442e-05	0.000136088	0.000362902	6.80442e-05	0.000113407	0.00031754	0.000453628	4.53628e-05	Bacteria(100);Bacteroidetes(100);Bacteroidia(100);Bacteroidales(100);Bacteroidaceae(100);Bacteroides(100);
Otu00487	0	0	0	0	0	0	0	0	2.26814e-05	2.26814e-05	0	0	0	0	0	0	0	0	0	0	0	0	0	0	0	0	0	0	0	0	0	0	0	0	0	0	0	0	Bacteria(100);Proteobacteria(100);Deltaproteobacteria(100);Desulfuromonadales(100);Geobacteraceae(100);Geobacter(100);
Otu00488	4.53628e-05	0	4.53628e-05	2.26814e-05	0	2.26814e-05	9.07256e-05	0	2.26814e-05	2.26814e-05	0	0.000113407	4.53628e-05	0.000113407	2.26814e-05	0	2.26814e-05	0	2.26814e-05	2.26814e-05	4.53628e-05	2.26814e-05	4.53628e-05	0	4.53628e-05	2.26814e-05	4.53628e-05	0.000113407	0	0	4.53628e-05	2.26814e-05	0.00015877	2.26814e-05	0.00015877	4.53628e-05	0.00015877	2.26814e-05	Bacteria(100);Firmicutes(100);Clostridia(100);Clostridiales(100);Clostridiales_Incertae_Sedis_XIII(94);Anaerovorax(93);
Otu00489	6.80442e-05	4.53628e-05	2.26814e-05	0.000113407	0	0	4.53628e-05	2.26814e-05	2.26814e-05	2.26814e-05	0.000181451	2.26814e-05	4.53628e-05	4.53628e-05	0.000113407	4.53628e-05	0.000181451	2.26814e-05	4.53628e-05	2.26814e-05	4.53628e-05	9.07256e-05	0	4.53628e-05	4.53628e-05	0	4.53628e-05	0	9.07256e-05	0	0	0.000181451	0.000136088	4.53628e-05	2.26814e-05	6.80442e-05	6.80442e-05	0.000136088	Bacteria(100);Firmicutes(100);Clostridia(100);Clostridiales(100);Lachnospiraceae(100);Lachnospiraceae_unclassified(100);
Otu00490	0	0	2.26814e-05	0	0	0	0	0	2.26814e-05	6.80442e-05	0	0	0	6.80442e-05	0	0	0	0	0.000113407	0	2.26814e-05	0	0	2.26814e-05	0	2.26814e-05	2.26814e-05	2.26814e-05	0	6.80442e-05	2.26814e-05	0.000113407	6.80442e-05	9.07256e-05	4.53628e-05	2.26814e-05	9.07256e-05	9.07256e-05	Bacteria(100);Actinobacteria(100);Actinobacteria(100);Bifidobacteriales(100);Bifidobacteriaceae(100);Bifidobacterium(100);
Otu00491	6.80442e-05	0.000544353	2.26814e-05	0	0	0	9.07256e-05	0	6.80442e-05	6.80442e-05	2.26814e-05	0	0	0	0	2.26814e-05	4.53628e-05	0	0.000136088	2.26814e-05	0	4.53628e-05	0	0	0	0	0	0.000340221	0.000181451	0	0	0	6.80442e-05	0	0	0	0	0	Bacteria(100);Firmicutes(100);Clostridia(100);Clostridiales(100);Lachnospiraceae(100);Eisenbergiella(100);
Otu00492	6.80442e-05	4.53628e-05	4.53628e-05	2.26814e-05	0	2.26814e-05	9.07256e-05	0	2.26814e-05	0	6.80442e-05	4.53628e-05	4.53628e-05	0.000113407	6.80442e-05	4.53628e-05	0.00015877	2.26814e-05	0.000136088	6.80442e-05	6.80442e-05	9.07256e-05	2.26814e-05	2.26814e-05	4.53628e-05	2.26814e-05	0.000136088	4.53628e-05	4.53628e-05	2.26814e-05	4.53628e-05	4.53628e-05	2.26814e-05	4.53628e-05	0	0	0.000181451	0.000113407	Bacteria(100);Firmicutes(100);Clostridia(100);Clostridiales(100);Lachnospiraceae(99);Lachnospiraceae_unclassified(99);
Otu00493	2.26814e-05	6.80442e-05	2.26814e-05	6.80442e-05	2.26814e-05	0	0	2.26814e-05	9.07256e-05	0	2.26814e-05	4.53628e-05	4.53628e-05	0.000340221	2.26814e-05	4.53628e-05	6.80442e-05	0	2.26814e-05	9.07256e-05	4.53628e-05	4.53628e-05	4.53628e-05	2.26814e-05	9.07256e-05	0	2.26814e-05	0	4.53628e-05	0	4.53628e-05	0	0.000113407	2.26814e-05	4.53628e-05	0	0	4.53628e-05	Bacteria(100);Firmicutes(100);Clostridia(100);Clostridiales(100);Lachnospiraceae(100);Lachnospiraceae_unclassified(100);
Otu00494	0	2.26814e-05	2.26814e-05	2.26814e-05	4.53628e-05	0	0	2.26814e-05	6.80442e-05	2.26814e-05	0	0	4.53628e-05	0.000113407	4.53628e-05	0.00015877	4.53628e-05	4.53628e-05	0.000113407	0.000113407	4.53628e-05	2.26814e-05	4.53628e-05	2.26814e-05	4.53628e-05	6.80442e-05	6.80442e-05	4.53628e-05	0.000113407	4.53628e-05	4.53628e-05	2.26814e-05	4.53628e-05	6.80442e-05	4.53628e-05	2.26814e-05	0.000113407	6.80442e-05	Bacteria(100);Firmicutes(100);Clostridia(100);Clostridiales(100);Eubacteriaceae(100);Anaerofustis(100);
Otu00495	0	9.07256e-05	0	0	0	2.26814e-05	2.26814e-05	2.26814e-05	2.26814e-05	0	0	4.53628e-05	0	0	0	9.07256e-05	4.53628e-05	0	4.53628e-05	0.000136088	2.26814e-05	0	4.53628e-05	2.26814e-05	0	2.26814e-05	2.26814e-05	0	0.000181451	0	4.53628e-05	4.53628e-05	0.000113407	4.53628e-05	0	0	9.07256e-05	2.26814e-05	Bacteria(100);Firmicutes(100);Clostridia(100);Clostridiales(100);Lachnospiraceae(100);Acetatifactor(93);
Otu00496	2.26814e-05	0	4.53628e-05	0	0	0	4.53628e-05	0	2.26814e-05	4.53628e-05	9.07256e-05	2.26814e-05	9.07256e-05	0.000521672	0.000136088	9.07256e-05	0.000136088	2.26814e-05	4.53628e-05	0.000136088	2.26814e-05	6.80442e-05	6.80442e-05	0	2.26814e-05	4.53628e-05	0	2.26814e-05	0.000181451	0	9.07256e-05	2.26814e-05	0	4.53628e-05	0	2.26814e-05	2.26814e-05	2.26814e-05	Bacteria(100);Firmicutes(100);Clostridia(100);Clostridiales(100);Lachnospiraceae(100);Lachnospiraceae_unclassified(100);
Otu00497	4.53628e-05	6.80442e-05	0.000113407	4.53628e-05	0	2.26814e-05	0.000385584	0	2.26814e-05	0	9.07256e-05	9.07256e-05	6.80442e-05	0.000113407	0.000136088	6.80442e-05	2.26814e-05	0	0.00015877	0.000136088	0	9.07256e-05	0	6.80442e-05	2.26814e-05	4.53628e-05	9.07256e-05	2.26814e-05	9.07256e-05	0	0	2.26814e-05	2.26814e-05	0	0	2.26814e-05	4.53628e-05	0.000113407	Bacteria(100);Firmicutes(100);Clostridia(100);Clostridiales(100);Lachnospiraceae(100);Lachnospiraceae_unclassified(100);
Otu00498	6.80442e-05	6.80442e-05	4.53628e-05	6.80442e-05	0	6.80442e-05	6.80442e-05	6.80442e-05	9.07256e-05	4.53628e-05	0.000113407	2.26814e-05	4.53628e-05	4.53628e-05	0	4.53628e-05	0	0	2.26814e-05	0	0	0	2.26814e-05	4.53628e-05	4.53628e-05	2.26814e-05	2.26814e-05	4.53628e-05	0	0	4.53628e-05	4.53628e-05	2.26814e-05	6.80442e-05	0.000113407	6.80442e-05	4.53628e-05	0.000113407	Bacteria(100);Firmicutes(100);Clostridia(94);Clostridiales(94);Clostridiales_unclassified(94);Clostridiales_unclassified(94);
Otu00499	0	0	4.53628e-05	2.26814e-05	0	2.26814e-05	2.26814e-05	4.53628e-05	0	0	6.80442e-05	4.53628e-05	0	2.26814e-05	0.000136088	4.53628e-05	9.07256e-05	2.26814e-05	0	0	9.07256e-05	0.000181451	0.000113407	6.80442e-05	9.07256e-05	0.000226814	4.53628e-05	4.53628e-05	4.53628e-05	9.07256e-05	4.53628e-05	4.53628e-05	2.26814e-05	6.80442e-05	4.53628e-05	0	2.26814e-05	0	Bacteria(100);Bacteria_unclassified(100);Bacteria_unclassified(100);Bacteria_unclassified(100);Bacteria_unclassified(100);Bacteria_unclassified(100);
Otu00500	0	2.26814e-05	0	0.00015877	0	4.53628e-05	4.53628e-05	0	0	0	9.07256e-05	0	2.26814e-05	0	0	2.26814e-05	6.80442e-05	0	0	6.80442e-05	0.00015877	2.26814e-05	2.26814e-05	4.53628e-05	0.000136088	2.26814e-05	4.53628e-05	0.000113407	0.000567035	0	0	0	0	2.26814e-05	0.000181451	0	4.53628e-05	4.53628e-05	Bacteria(100);Firmicutes(100);Clostridia(100);Clostridiales(100);Lachnospiraceae(100);Lachnospiraceae_unclassified(100);
Otu00501	0	4.53628e-05	0.000113407	6.80442e-05	0	0	4.53628e-05	0.000272177	0.000113407	6.80442e-05	6.80442e-05	0	6.80442e-05	4.53628e-05	4.53628e-05	2.26814e-05	0	0	0	6.80442e-05	2.26814e-05	2.26814e-05	4.53628e-05	4.53628e-05	4.53628e-05	2.26814e-05	2.26814e-05	2.26814e-05	0	6.80442e-05	9.07256e-05	2.26814e-05	4.53628e-05	0	6.80442e-05	2.26814e-05	2.26814e-05	4.53628e-05	Bacteria(100);Bacteria_unclassified(100);Bacteria_unclassified(100);Bacteria_unclassified(100);Bacteria_unclassified(100);Bacteria_unclassified(100);
Otu00502	9.07256e-05	4.53628e-05	0	4.53628e-05	0	4.53628e-05	6.80442e-05	6.80442e-05	4.53628e-05	0	2.26814e-05	4.53628e-05	0	0	9.07256e-05	9.07256e-05	4.53628e-05	2.26814e-05	2.26814e-05	4.53628e-05	4.53628e-05	0.000136088	6.80442e-05	4.53628e-05	9.07256e-05	9.07256e-05	9.07256e-05	4.53628e-05	2.26814e-05	2.26814e-05	4.53628e-05	0	4.53628e-05	6.80442e-05	4.53628e-05	9.07256e-05	6.80442e-05	0	Bacteria(100);Firmicutes(100);Erysipelotrichia(100);Erysipelotrichales(100);Erysipelotrichaceae(100);Erysipelotrichaceae_unclassified(100);
Otu00503	2.26814e-05	0.000113407	4.53628e-05	6.80442e-05	2.26814e-05	2.26814e-05	4.53628e-05	4.53628e-05	0	4.53628e-05	0	6.80442e-05	0.000113407	4.53628e-05	6.80442e-05	6.80442e-05	0.000113407	0.000113407	9.07256e-05	2.26814e-05	4.53628e-05	6.80442e-05	9.07256e-05	4.53628e-05	9.07256e-05	4.53628e-05	6.80442e-05	2.26814e-05	0	2.26814e-05	2.26814e-05	6.80442e-05	6.80442e-05	4.53628e-05	4.53628e-05	4.53628e-05	2.26814e-05	6.80442e-05	Bacteria(100);Firmicutes(100);Clostridia(100);Clostridiales(100);Clostridiales_unclassified(100);Clostridiales_unclassified(100);
Otu00504	0	2.26814e-05	0	2.26814e-05	0	0	0	0	0	2.26814e-05	0	2.26814e-05	9.07256e-05	6.80442e-05	0.000113407	2.26814e-05	2.26814e-05	4.53628e-05	2.26814e-05	0.000249495	6.80442e-05	0	2.26814e-05	9.07256e-05	4.53628e-05	4.53628e-05	6.80442e-05	9.07256e-05	6.80442e-05	0	0.000113407	2.26814e-05	4.53628e-05	4.53628e-05	0.000136088	4.53628e-05	6.80442e-05	9.07256e-05	Bacteria(100);Firmicutes(100);Clostridia(100);Clostridiales(100);Ruminococcaceae(100);Ruminococcaceae_unclassified(100);
Otu00505	9.07256e-05	2.26814e-05	0	9.07256e-05	0	2.26814e-05	2.26814e-05	2.26814e-05	0	2.26814e-05	2.26814e-05	6.80442e-05	6.80442e-05	0.000113407	4.53628e-05	2.26814e-05	4.53628e-05	0	0	0.00015877	4.53628e-05	0.00015877	4.53628e-05	0	0	0	6.80442e-05	4.53628e-05	6.80442e-05	0	4.53628e-05	0	6.80442e-05	4.53628e-05	4.53628e-05	2.26814e-05	4.53628e-05	9.07256e-05	Bacteria(100);Firmicutes(100);Clostridia(100);Clostridiales(100);Clostridiales_unclassified(100);Clostridiales_unclassified(100);
Otu00506	6.80442e-05	4.53628e-05	0	0	0	0	0	0	2.26814e-05	2.26814e-05	4.53628e-05	4.53628e-05	4.53628e-05	6.80442e-05	4.53628e-05	0.000113407	0.00015877	0.000136088	9.07256e-05	0.000113407	0.000136088	2.26814e-05	4.53628e-05	2.26814e-05	2.26814e-05	6.80442e-05	0	2.26814e-05	2.26814e-05	0	2.26814e-05	9.07256e-05	6.80442e-05	0	0	9.07256e-05	2.26814e-05	6.80442e-05	Bacteria(100);Firmicutes(100);Clostridia(100);Clostridiales(100);Ruminococcaceae(100);Ruminococcaceae_unclassified(100);
Otu00507	0	6.80442e-05	0	4.53628e-05	0	2.26814e-05	2.26814e-05	2.26814e-05	0	0	0.000113407	9.07256e-05	4.53628e-05	4.53628e-05	0.000226814	0.000249495	0.000294858	0	4.53628e-05	4.53628e-05	0	9.07256e-05	2.26814e-05	4.53628e-05	6.80442e-05	4.53628e-05	6.80442e-05	0	2.26814e-05	0	2.26814e-05	0	0.000136088	0	2.26814e-05	4.53628e-05	4.53628e-05	0.000113407	Bacteria(100);Firmicutes(100);Clostridia(100);Clostridiales(100);Lachnospiraceae(100);Lachnospiraceae_unclassified(100);
Otu00508	2.26814e-05	0	0	0	0	0	0	0	0	0	0	0	0	0	0	0	0	0	9.07256e-05	2.26814e-05	0	0	0	0	0	2.26814e-05	0.000204133	0	6.80442e-05	2.26814e-05	4.53628e-05	0.00156502	6.80442e-05	0	2.26814e-05	2.26814e-05	0	4.53628e-05	Bacteria(100);Firmicutes(100);Erysipelotrichia(100);Erysipelotrichales(100);Erysipelotrichaceae(100);Erysipelotrichaceae_unclassified(100);
Otu00509	0	2.26814e-05	4.53628e-05	0	0	4.53628e-05	0	0	0	0	2.26814e-05	0	0	0	0	0	2.26814e-05	0	0	0	0	0	2.26814e-05	2.26814e-05	0	0	0	0	0	4.53628e-05	4.53628e-05	0	9.07256e-05	4.53628e-05	2.26814e-05	0	0	0	Bacteria(100);Proteobacteria(100);Alphaproteobacteria(99);Alphaproteobacteria_unclassified(99);Alphaproteobacteria_unclassified(99);Alphaproteobacteria_unclassified(99);
Otu00510	0.000113407	9.07256e-05	0	0.000181451	0	2.26814e-05	0.000544353	2.26814e-05	0	0	4.53628e-05	0	2.26814e-05	0.000136088	0	4.53628e-05	6.80442e-05	0	2.26814e-05	4.53628e-05	0	0	0	2.26814e-05	2.26814e-05	0	0	2.26814e-05	0	0	4.53628e-05	2.26814e-05	0	2.26814e-05	2.26814e-05	2.26814e-05	0	0.000113407	Bacteria(100);Firmicutes(100);Clostridia(100);Clostridiales(100);Lachnospiraceae(100);Lachnospiraceae_unclassified(100);
Otu00511	2.26814e-05	4.53628e-05	4.53628e-05	0.000204133	0	0	4.53628e-05	0	2.26814e-05	0	4.53628e-05	6.80442e-05	0.00015877	0.000113407	2.26814e-05	6.80442e-05	2.26814e-05	0	2.26814e-05	2.26814e-05	2.26814e-05	0	0	2.26814e-05	6.80442e-05	0	2.26814e-05	2.26814e-05	0	0	6.80442e-05	0	6.80442e-05	2.26814e-05	0	4.53628e-05	0	2.26814e-05	Bacteria(100);Firmicutes(100);Clostridia(100);Clostridiales(100);Lachnospiraceae(100);Lachnospiraceae_unclassified(100);
Otu00512	0	0	2.26814e-05	0	0	0	0	0	0	0	0	0	0	4.53628e-05	0	0	0	0	0	0	0	0	0	0	0	0	0	0	2.26814e-05	0	6.80442e-05	6.80442e-05	0.000272177	6.80442e-05	0.000113407	0.000294858	4.53628e-05	2.26814e-05	Bacteria(100);Firmicutes(100);Clostridia(100);Clostridiales(100);Lachnospiraceae(100);Lachnospiraceae_unclassified(100);
Otu00513	0	2.26814e-05	0	0	2.26814e-05	2.26814e-05	2.26814e-05	0	4.53628e-05	2.26814e-05	6.80442e-05	4.53628e-05	4.53628e-05	6.80442e-05	0.00015877	0	0.000113407	0	0.000113407	6.80442e-05	6.80442e-05	2.26814e-05	2.26814e-05	4.53628e-05	0	4.53628e-05	4.53628e-05	6.80442e-05	6.80442e-05	4.53628e-05	2.26814e-05	0	2.26814e-05	6.80442e-05	9.07256e-05	2.26814e-05	4.53628e-05	0.00015877	Bacteria(100);Firmicutes(100);Clostridia(100);Clostridiales(100);Ruminococcaceae(100);Ruminococcaceae_unclassified(100);
Otu00514	0	2.26814e-05	0	0	0	0	2.26814e-05	0	4.53628e-05	0	4.53628e-05	0	9.07256e-05	4.53628e-05	4.53628e-05	4.53628e-05	2.26814e-05	2.26814e-05	6.80442e-05	6.80442e-05	6.80442e-05	0	6.80442e-05	6.80442e-05	4.53628e-05	0	0	6.80442e-05	6.80442e-05	6.80442e-05	0	6.80442e-05	6.80442e-05	9.07256e-05	6.80442e-05	9.07256e-05	0	0.000226814	Bacteria(100);Firmicutes(100);Clostridia(100);Clostridiales(100);Ruminococcaceae(100);Ruminococcaceae_unclassified(100);
Otu00515	0	2.26814e-05	0	0	0	0	0	0	2.26814e-05	0	0	6.80442e-05	6.80442e-05	0	0	2.26814e-05	2.26814e-05	2.26814e-05	2.26814e-05	4.53628e-05	9.07256e-05	0	2.26814e-05	2.26814e-05	0	2.26814e-05	0	0	4.53628e-05	2.26814e-05	0.000136088	2.26814e-05	0.00015877	9.07256e-05	6.80442e-05	6.80442e-05	0.000113407	6.80442e-05	Bacteria(100);Firmicutes(100);Clostridia(100);Clostridiales(100);Clostridiales_unclassified(100);Clostridiales_unclassified(100);
Otu00516	0	4.53628e-05	0	2.26814e-05	0	0	2.26814e-05	0	0	0	2.26814e-05	9.07256e-05	6.80442e-05	2.26814e-05	0	4.53628e-05	4.53628e-05	2.26814e-05	9.07256e-05	2.26814e-05	0	0	4.53628e-05	9.07256e-05	4.53628e-05	6.80442e-05	2.26814e-05	2.26814e-05	2.26814e-05	2.26814e-05	6.80442e-05	6.80442e-05	6.80442e-05	0.000113407	9.07256e-05	4.53628e-05	6.80442e-05	9.07256e-05	Bacteria(100);Firmicutes(54);Firmicutes_unclassified(54);Firmicutes_unclassified(54);Firmicutes_unclassified(54);Firmicutes_unclassified(54);
Otu00517	2.26814e-05	9.07256e-05	4.53628e-05	6.80442e-05	0	0	0	0	4.53628e-05	0	6.80442e-05	0.000113407	0.000136088	9.07256e-05	6.80442e-05	0.000136088	0.000136088	2.26814e-05	6.80442e-05	2.26814e-05	9.07256e-05	0.000113407	2.26814e-05	9.07256e-05	2.26814e-05	0.000181451	2.26814e-05	2.26814e-05	6.80442e-05	0	2.26814e-05	2.26814e-05	0	6.80442e-05	4.53628e-05	0	2.26814e-05	0	Bacteria(100);Bacteria_unclassified(100);Bacteria_unclassified(100);Bacteria_unclassified(100);Bacteria_unclassified(100);Bacteria_unclassified(100);
Otu00518	0	4.53628e-05	4.53628e-05	0	0	0	6.80442e-05	0	9.07256e-05	0	0.000136088	0	6.80442e-05	9.07256e-05	0.00015877	0.000136088	0	4.53628e-05	2.26814e-05	2.26814e-05	2.26814e-05	4.53628e-05	4.53628e-05	0	2.26814e-05	2.26814e-05	2.26814e-05	9.07256e-05	6.80442e-05	0	4.53628e-05	0	0	0.000113407	9.07256e-05	2.26814e-05	4.53628e-05	0	Bacteria(100);Actinobacteria(100);Actinobacteria(100);Coriobacteriales(100);Coriobacteriaceae(100);Coriobacteriaceae_unclassified(100);
Otu00519	0	0	2.26814e-05	0	2.26814e-05	2.26814e-05	0	0	2.26814e-05	0	9.07256e-05	0	6.80442e-05	4.53628e-05	6.80442e-05	0.000181451	6.80442e-05	0	0.000136088	4.53628e-05	0.000113407	9.07256e-05	0.000136088	4.53628e-05	2.26814e-05	6.80442e-05	6.80442e-05	0	2.26814e-05	0	6.80442e-05	0	0	0	9.07256e-05	0.000181451	0	0	Bacteria(100);Firmicutes(100);Clostridia(100);Clostridiales(100);Lachnospiraceae(100);Lachnospiraceae_unclassified(100);
Otu00520	0	0.00031754	2.26814e-05	0.000113407	0.000136088	0	4.53628e-05	6.80442e-05	2.26814e-05	4.53628e-05	0.000181451	0	4.53628e-05	2.26814e-05	0	4.53628e-05	0.000113407	0	2.26814e-05	0	0	4.53628e-05	0	0	0	9.07256e-05	0	6.80442e-05	0	2.26814e-05	0	2.26814e-05	0	4.53628e-05	4.53628e-05	0	9.07256e-05	6.80442e-05	Bacteria(100);Bacteroidetes(100);Bacteroidia(100);Bacteroidales(100);Porphyromonadaceae(100);Porphyromonadaceae_unclassified(100);
Otu00521	4.53628e-05	0.000113407	0	9.07256e-05	0	0	4.53628e-05	0	2.26814e-05	4.53628e-05	2.26814e-05	0	4.53628e-05	2.26814e-05	4.53628e-05	2.26814e-05	4.53628e-05	4.53628e-05	0	0.000113407	6.80442e-05	9.07256e-05	0	2.26814e-05	6.80442e-05	0.000113407	4.53628e-05	9.07256e-05	9.07256e-05	0.000136088	2.26814e-05	6.80442e-05	0	6.80442e-05	4.53628e-05	9.07256e-05	9.07256e-05	9.07256e-05	Bacteria(100);Firmicutes(100);Clostridia(100);Clostridiales(100);Clostridiales_Incertae_Sedis_XIII(98);Clostridiales_Incertae_Sedis_XIII_unclassified(98);
Otu00522	0.000113407	2.26814e-05	2.26814e-05	0	0	0	4.53628e-05	2.26814e-05	0	9.07256e-05	0.000136088	0	2.26814e-05	0.000113407	4.53628e-05	9.07256e-05	0.00015877	2.26814e-05	0.000136088	0.000113407	0	4.53628e-05	0	0	2.26814e-05	4.53628e-05	2.26814e-05	4.53628e-05	4.53628e-05	0	6.80442e-05	4.53628e-05	4.53628e-05	0	0	6.80442e-05	0	2.26814e-05	Bacteria(100);Firmicutes(100);Clostridia(100);Clostridiales(100);Lachnospiraceae(100);Lachnospiraceae_unclassified(100);
Otu00523	4.53628e-05	0	0	0	0	0	2.26814e-05	0	0	2.26814e-05	0	4.53628e-05	0	0	4.53628e-05	0.000181451	6.80442e-05	2.26814e-05	2.26814e-05	0.00015877	0	2.26814e-05	0	0	6.80442e-05	0	0	6.80442e-05	2.26814e-05	2.26814e-05	2.26814e-05	4.53628e-05	2.26814e-05	2.26814e-05	0	4.53628e-05	9.07256e-05	6.80442e-05	Bacteria(100);Firmicutes(100);Clostridia(100);Clostridiales(100);Lachnospiraceae(100);Lachnospiraceae_unclassified(100);
Otu00524	0	0	2.26814e-05	0.000113407	0	2.26814e-05	0	0	0	0	2.26814e-05	0	0.000113407	0	2.26814e-05	2.26814e-05	4.53628e-05	0.000498991	9.07256e-05	6.80442e-05	2.26814e-05	2.26814e-05	4.53628e-05	0	0	6.80442e-05	4.53628e-05	0	2.26814e-05	0	0	2.26814e-05	0.000226814	9.07256e-05	0	0.000113407	0	0	Bacteria(100);Bacteria_unclassified(100);Bacteria_unclassified(100);Bacteria_unclassified(100);Bacteria_unclassified(100);Bacteria_unclassified(100);
Otu00525	4.53628e-05	0	4.53628e-05	6.80442e-05	0	6.80442e-05	2.26814e-05	2.26814e-05	2.26814e-05	2.26814e-05	4.53628e-05	2.26814e-05	6.80442e-05	0	0	6.80442e-05	6.80442e-05	4.53628e-05	0	4.53628e-05	4.53628e-05	9.07256e-05	4.53628e-05	4.53628e-05	0.000204133	2.26814e-05	0.00015877	4.53628e-05	0.000204133	4.53628e-05	0.000136088	0	6.80442e-05	2.26814e-05	2.26814e-05	2.26814e-05	2.26814e-05	4.53628e-05	Bacteria(100);Firmicutes(100);Clostridia(100);Clostridiales(100);Clostridiales_unclassified(100);Clostridiales_unclassified(100);
Otu00526	0	2.26814e-05	0	2.26814e-05	0	0	0	4.53628e-05	6.80442e-05	0	0.000136088	0	4.53628e-05	0	2.26814e-05	6.80442e-05	2.26814e-05	4.53628e-05	4.53628e-05	9.07256e-05	2.26814e-05	0	4.53628e-05	2.26814e-05	6.80442e-05	4.53628e-05	6.80442e-05	2.26814e-05	2.26814e-05	4.53628e-05	0	6.80442e-05	2.26814e-05	6.80442e-05	4.53628e-05	0.000136088	2.26814e-05	0.000181451	Bacteria(100);Actinobacteria(100);Actinobacteria(100);Coriobacteriales(100);Coriobacteriaceae(100);Coriobacteriaceae_unclassified(100);
Otu00527	4.53628e-05	6.80442e-05	0.000113407	0	2.26814e-05	0	0	0	0	2.26814e-05	0	0	2.26814e-05	0	0	0	0	0	9.07256e-05	0	4.53628e-05	0	4.53628e-05	0	0.000136088	2.26814e-05	0	2.26814e-05	0.000113407	0	4.53628e-05	2.26814e-05	0	2.26814e-05	0	0	0	0	Bacteria(100);Bacteroidetes(100);Bacteroidia(100);Bacteroidales(100);Porphyromonadaceae(100);Porphyromonadaceae_unclassified(100);
Otu00528	2.26814e-05	4.53628e-05	0	4.53628e-05	0	0	4.53628e-05	2.26814e-05	2.26814e-05	0	2.26814e-05	0	4.53628e-05	9.07256e-05	6.80442e-05	6.80442e-05	0.000113407	4.53628e-05	2.26814e-05	6.80442e-05	2.26814e-05	4.53628e-05	4.53628e-05	6.80442e-05	2.26814e-05	2.26814e-05	2.26814e-05	0	2.26814e-05	0	6.80442e-05	0	0	6.80442e-05	2.26814e-05	2.26814e-05	6.80442e-05	2.26814e-05	Bacteria(100);Firmicutes(100);Clostridia(100);Clostridiales(100);Ruminococcaceae(100);Ruminococcaceae_unclassified(100);
Otu00529	2.26814e-05	6.80442e-05	6.80442e-05	0	0	2.26814e-05	0	0	2.26814e-05	2.26814e-05	0	0	0	4.53628e-05	4.53628e-05	2.26814e-05	0	4.53628e-05	4.53628e-05	0	0.00015877	0.000113407	2.26814e-05	0.000181451	0.000181451	0	2.26814e-05	0.000226814	0.000136088	4.53628e-05	0	2.26814e-05	0	0	0	9.07256e-05	0	0	Bacteria(100);Bacteroidetes(100);Bacteroidia(100);Bacteroidales(100);Porphyromonadaceae(100);Porphyromonadaceae_unclassified(100);
Otu00530	0	0	0	2.26814e-05	0	0	2.26814e-05	2.26814e-05	2.26814e-05	6.80442e-05	2.26814e-05	0	4.53628e-05	4.53628e-05	9.07256e-05	0.00015877	0.000226814	0	2.26814e-05	0.000181451	0.000136088	4.53628e-05	0	4.53628e-05	4.53628e-05	0	6.80442e-05	2.26814e-05	6.80442e-05	0	0	4.53628e-05	0.000204133	0	0	0	4.53628e-05	0	Bacteria(100);Firmicutes(100);Clostridia(100);Clostridiales(100);Ruminococcaceae(100);Ruminococcaceae_unclassified(100);
Otu00531	2.26814e-05	2.26814e-05	0	4.53628e-05	0	2.26814e-05	4.53628e-05	0	0	4.53628e-05	0	4.53628e-05	4.53628e-05	9.07256e-05	0.00015877	4.53628e-05	4.53628e-05	2.26814e-05	2.26814e-05	0.00015877	2.26814e-05	6.80442e-05	4.53628e-05	2.26814e-05	2.26814e-05	4.53628e-05	2.26814e-05	0	4.53628e-05	0	6.80442e-05	0	4.53628e-05	4.53628e-05	2.26814e-05	2.26814e-05	9.07256e-05	2.26814e-05	Bacteria(100);Firmicutes(100);Clostridia(100);Clostridiales(100);Lachnospiraceae(100);Lachnospiraceae_unclassified(100);
Otu00532	2.26814e-05	2.26814e-05	0	0	0	0	0	0	0	2.26814e-05	0	2.26814e-05	0	2.26814e-05	0	2.26814e-05	0	0	0	0	2.26814e-05	0	2.26814e-05	2.26814e-05	0	2.26814e-05	0.000204133	4.53628e-05	2.26814e-05	0.000385584	0.000113407	6.80442e-05	0.000113407	6.80442e-05	0.000385584	0.000113407	0.000136088	4.53628e-05	Bacteria(100);Bacteria_unclassified(100);Bacteria_unclassified(100);Bacteria_unclassified(100);Bacteria_unclassified(100);Bacteria_unclassified(100);
Otu00533	0.000204133	0.000113407	4.53628e-05	0	2.26814e-05	2.26814e-05	4.53628e-05	0.000136088	6.80442e-05	6.80442e-05	9.07256e-05	0	2.26814e-05	4.53628e-05	2.26814e-05	0.000136088	0	2.26814e-05	6.80442e-05	0	0	6.80442e-05	6.80442e-05	4.53628e-05	9.07256e-05	6.80442e-05	6.80442e-05	2.26814e-05	2.26814e-05	0	0	0	0	0	2.26814e-05	2.26814e-05	2.26814e-05	0	Bacteria(100);Firmicutes(100);Erysipelotrichia(100);Erysipelotrichales(100);Erysipelotrichaceae(100);Turicibacter(100);
Otu00534	0	0	0	4.53628e-05	0	0	6.80442e-05	0	0	0	4.53628e-05	0	0.000113407	4.53628e-05	6.80442e-05	2.26814e-05	2.26814e-05	0	2.26814e-05	0	4.53628e-05	0.000136088	4.53628e-05	2.26814e-05	4.53628e-05	2.26814e-05	0.000113407	2.26814e-05	9.07256e-05	2.26814e-05	2.26814e-05	0	2.26814e-05	6.80442e-05	2.26814e-05	0.000136088	0.00015877	6.80442e-05	Bacteria(100);Firmicutes(100);Firmicutes_unclassified(100);Firmicutes_unclassified(100);Firmicutes_unclassified(100);Firmicutes_unclassified(100);
Otu00535	6.80442e-05	9.07256e-05	4.53628e-05	0	0	2.26814e-05	9.07256e-05	2.26814e-05	0	0	0	4.53628e-05	0	6.80442e-05	6.80442e-05	6.80442e-05	0.000136088	0	0	0	9.07256e-05	9.07256e-05	0	0	4.53628e-05	0	0	2.26814e-05	2.26814e-05	0	0	2.26814e-05	6.80442e-05	0	4.53628e-05	6.80442e-05	2.26814e-05	0.000113407	Bacteria(100);Firmicutes(100);Clostridia(100);Clostridiales(100);Lachnospiraceae(100);Lachnospiraceae_unclassified(95);
Otu00536	0	0	0	0	0	0	0	0	0	0	0	0	0	0	0	0	0	0	0	0	0	0	0	0	0	0	0	0	0	0	4.53628e-05	0.00081653	0.000249495	2.26814e-05	4.53628e-05	0.000113407	4.53628e-05	4.53628e-05	Bacteria(100);Firmicutes(100);Clostridia(100);Clostridiales(100);Ruminococcaceae(100);Subdoligranulum(99);
Otu00537	0	2.26814e-05	0	0	0	2.26814e-05	0.000204133	2.26814e-05	2.26814e-05	4.53628e-05	0	2.26814e-05	0	0	0	0	9.07256e-05	0	2.26814e-05	0.000294858	9.07256e-05	0.00015877	2.26814e-05	0	0	0.00015877	0	2.26814e-05	2.26814e-05	2.26814e-05	4.53628e-05	6.80442e-05	0	2.26814e-05	0	0	0	0	Bacteria(100);Firmicutes(100);Firmicutes_unclassified(92);Firmicutes_unclassified(92);Firmicutes_unclassified(92);Firmicutes_unclassified(92);
Otu00538	2.26814e-05	2.26814e-05	2.26814e-05	0.000136088	0.000113407	2.26814e-05	0.000113407	0	0	6.80442e-05	9.07256e-05	4.53628e-05	2.26814e-05	0	0	2.26814e-05	2.26814e-05	4.53628e-05	0	2.26814e-05	2.26814e-05	0	0	2.26814e-05	0	0	2.26814e-05	2.26814e-05	2.26814e-05	6.80442e-05	4.53628e-05	0.000204133	0	0	2.26814e-05	0	0	0.000113407	Bacteria(100);Bacteroidetes(98);Bacteroidia(73);Bacteroidales(73);Bacteroidales_unclassified(51);Bacteroidales_unclassified(51);
Otu00539	0	2.26814e-05	0	0	0	0	4.53628e-05	0	2.26814e-05	2.26814e-05	9.07256e-05	0	4.53628e-05	4.53628e-05	2.26814e-05	4.53628e-05	0.000136088	2.26814e-05	2.26814e-05	0	2.26814e-05	4.53628e-05	4.53628e-05	2.26814e-05	4.53628e-05	4.53628e-05	9.07256e-05	6.80442e-05	4.53628e-05	0	6.80442e-05	6.80442e-05	2.26814e-05	4.53628e-05	4.53628e-05	2.26814e-05	2.26814e-05	2.26814e-05	Bacteria(100);Firmicutes(100);Clostridia(100);Clostridiales(100);Lachnospiraceae(100);Lachnospiraceae_unclassified(95);
Otu00540	0	0	0	0	0	0	0	0	0	0	0	0	0	0	0	0	0	0	0	0	0	0	0	0	0	0	0	0	0	0	0	0	0	0	0	0	0	0	Bacteria(100);Firmicutes(100);Clostridia(100);Clostridiales(100);Eubacteriaceae(100);Acetobacterium(100);
Otu00541	6.80442e-05	0	0	6.80442e-05	0	4.53628e-05	2.26814e-05	2.26814e-05	0	2.26814e-05	2.26814e-05	4.53628e-05	4.53628e-05	4.53628e-05	4.53628e-05	2.26814e-05	4.53628e-05	4.53628e-05	9.07256e-05	0.000181451	4.53628e-05	0	2.26814e-05	0	2.26814e-05	0	0	9.07256e-05	0	2.26814e-05	4.53628e-05	0	2.26814e-05	4.53628e-05	2.26814e-05	0	4.53628e-05	9.07256e-05	Bacteria(100);Firmicutes(100);Clostridia(100);Clostridiales(100);Lachnospiraceae(100);Lachnospiraceae_unclassified(100);
Otu00542	0.000181451	2.26814e-05	0	4.53628e-05	0	0	0	4.53628e-05	0	6.80442e-05	4.53628e-05	0	0	2.26814e-05	4.53628e-05	0	6.80442e-05	0	0	6.80442e-05	4.53628e-05	4.53628e-05	2.26814e-05	2.26814e-05	4.53628e-05	0	4.53628e-05	9.07256e-05	4.53628e-05	0	0	2.26814e-05	4.53628e-05	0	2.26814e-05	0	4.53628e-05	0	Bacteria(100);Firmicutes(100);Clostridia(100);Clostridiales(100);Lachnospiraceae(100);Lachnospiraceae_unclassified(100);
Otu00543	2.26814e-05	0	2.26814e-05	0	0	4.53628e-05	2.26814e-05	2.26814e-05	0	4.53628e-05	2.26814e-05	9.07256e-05	2.26814e-05	0	0	0.000181451	0	4.53628e-05	6.80442e-05	0	0.000113407	0.00015877	0	0	4.53628e-05	0	0	2.26814e-05	0	0	0	4.53628e-05	0	2.26814e-05	6.80442e-05	2.26814e-05	0	0	Bacteria(100);Firmicutes(100);Clostridia(100);Clostridiales(100);Lachnospiraceae(100);Lachnospiraceae_unclassified(100);
Otu00544	0	6.80442e-05	6.80442e-05	2.26814e-05	0.00015877	0	0	0	0	2.26814e-05	4.53628e-05	0	9.07256e-05	2.26814e-05	2.26814e-05	0	0	0	2.26814e-05	2.26814e-05	0	0	2.26814e-05	0	0	0	2.26814e-05	0	2.26814e-05	2.26814e-05	6.80442e-05	2.26814e-05	0.000113407	4.53628e-05	2.26814e-05	4.53628e-05	2.26814e-05	0	Bacteria(100);Bacteroidetes(100);Bacteroidia(100);Bacteroidales(100);Porphyromonadaceae(100);Porphyromonadaceae_unclassified(100);
Otu00545	2.26814e-05	0	0	2.26814e-05	2.26814e-05	6.80442e-05	0.000181451	0	4.53628e-05	9.07256e-05	0	0	2.26814e-05	2.26814e-05	4.53628e-05	6.80442e-05	6.80442e-05	0	4.53628e-05	0	2.26814e-05	9.07256e-05	2.26814e-05	0	2.26814e-05	0	4.53628e-05	0	2.26814e-05	4.53628e-05	0	2.26814e-05	0	6.80442e-05	9.07256e-05	4.53628e-05	9.07256e-05	9.07256e-05	Bacteria(100);Bacteria_unclassified(100);Bacteria_unclassified(100);Bacteria_unclassified(100);Bacteria_unclassified(100);Bacteria_unclassified(100);
Otu00546	2.26814e-05	4.53628e-05	0	0	0	4.53628e-05	2.26814e-05	0	0	2.26814e-05	4.53628e-05	0	6.80442e-05	0.000113407	0.000113407	4.53628e-05	9.07256e-05	2.26814e-05	4.53628e-05	9.07256e-05	0	2.26814e-05	0	2.26814e-05	0	0	2.26814e-05	2.26814e-05	0	4.53628e-05	0	0	2.26814e-05	0	2.26814e-05	0	2.26814e-05	4.53628e-05	Bacteria(100);Firmicutes(100);Clostridia(100);Clostridiales(100);Lachnospiraceae(100);Lachnospiraceae_unclassified(100);
Otu00547	2.26814e-05	6.80442e-05	2.26814e-05	0	0	0	4.53628e-05	4.53628e-05	2.26814e-05	0	0.000113407	4.53628e-05	0	4.53628e-05	6.80442e-05	0.00015877	0.00015877	2.26814e-05	0	4.53628e-05	4.53628e-05	0	0	2.26814e-05	0	4.53628e-05	2.26814e-05	6.80442e-05	6.80442e-05	0	4.53628e-05	4.53628e-05	2.26814e-05	2.26814e-05	2.26814e-05	6.80442e-05	0	6.80442e-05	Bacteria(100);Firmicutes(99);Firmicutes_unclassified(99);Firmicutes_unclassified(99);Firmicutes_unclassified(99);Firmicutes_unclassified(99);
Otu00548	0	0	0	0	0.00165574	0	0	0	0	0	0	0	0	0	0	0	0	0	0	0	0	0	0	0	0	0	0	0	0	0	4.53628e-05	0	0	0	0	2.26814e-05	0	0	Bacteria(100);Firmicutes(100);Clostridia(100);Clostridiales(100);Peptostreptococcaceae(100);Terrisporobacter(100);
Otu00549	9.07256e-05	0.000181451	0	4.53628e-05	0	2.26814e-05	0	4.53628e-05	0	6.80442e-05	0	0	2.26814e-05	4.53628e-05	2.26814e-05	0	0.000272177	0	4.53628e-05	2.26814e-05	0	2.26814e-05	2.26814e-05	0	2.26814e-05	0	6.80442e-05	0	2.26814e-05	0	0	0.000113407	0.000136088	9.07256e-05	9.07256e-05	0	2.26814e-05	6.80442e-05	Bacteria(100);Firmicutes(100);Clostridia(100);Clostridiales(100);Clostridiales_unclassified(100);Clostridiales_unclassified(100);
Otu00550	0	0	0	0	0	0	6.80442e-05	0	2.26814e-05	2.26814e-05	2.26814e-05	0	4.53628e-05	4.53628e-05	4.53628e-05	2.26814e-05	0	0	9.07256e-05	4.53628e-05	9.07256e-05	4.53628e-05	4.53628e-05	2.26814e-05	6.80442e-05	2.26814e-05	0	2.26814e-05	2.26814e-05	2.26814e-05	2.26814e-05	6.80442e-05	0	2.26814e-05	9.07256e-05	6.80442e-05	2.26814e-05	2.26814e-05	Bacteria(100);Firmicutes(100);Clostridia(100);Clostridiales(100);Clostridiales_unclassified(100);Clostridiales_unclassified(100);
Otu00551	2.26814e-05	0	0	0	2.26814e-05	0	4.53628e-05	4.53628e-05	0	2.26814e-05	6.80442e-05	0	4.53628e-05	4.53628e-05	4.53628e-05	0	0	4.53628e-05	9.07256e-05	0.000136088	0	6.80442e-05	0	9.07256e-05	0	2.26814e-05	9.07256e-05	9.07256e-05	0	9.07256e-05	0	6.80442e-05	0	2.26814e-05	4.53628e-05	2.26814e-05	0	4.53628e-05	Bacteria(100);Firmicutes(100);Clostridia(100);Clostridiales(100);Ruminococcaceae(100);Ruminococcaceae_unclassified(100);
Otu00552	0	2.26814e-05	2.26814e-05	0.000362902	0	0	4.53628e-05	0.000226814	6.80442e-05	2.26814e-05	0	0	0	0	4.53628e-05	0	0	0	0	0	0	0	0	0	0	0	0	0.000385584	2.26814e-05	9.07256e-05	0	2.26814e-05	0	0	0	0	0	0	Bacteria(100);Firmicutes(100);Bacilli(100);Lactobacillales(100);Lactobacillaceae(100);Lactobacillus(100);
Otu00553	4.53628e-05	2.26814e-05	0	0	2.26814e-05	0	0	0	0	0	0.00015877	0	4.53628e-05	0.000113407	0	0	0.000113407	0	0.000181451	6.80442e-05	0.000113407	2.26814e-05	2.26814e-05	2.26814e-05	0	2.26814e-05	0.000136088	0.00015877	0	0	4.53628e-05	0	2.26814e-05	0	4.53628e-05	0	0	0	Bacteria(100);Firmicutes(100);Clostridia(100);Clostridiales(100);Ruminococcaceae(100);Ruminococcaceae_unclassified(100);
Otu00554	4.53628e-05	0	0	0	0	0	2.26814e-05	0	0	2.26814e-05	2.26814e-05	2.26814e-05	2.26814e-05	0.000181451	6.80442e-05	4.53628e-05	0.00015877	2.26814e-05	4.53628e-05	0	6.80442e-05	0	4.53628e-05	9.07256e-05	0	0	2.26814e-05	4.53628e-05	9.07256e-05	2.26814e-05	2.26814e-05	2.26814e-05	4.53628e-05	0	2.26814e-05	2.26814e-05	0	2.26814e-05	Bacteria(100);Firmicutes(100);Clostridia(100);Clostridiales(100);Lachnospiraceae(100);Acetatifactor(100);
Otu00555	0	0	2.26814e-05	0	0	0	4.53628e-05	0	0	0	2.26814e-05	4.53628e-05	2.26814e-05	2.26814e-05	2.26814e-05	0	0	0	0	0	0	2.26814e-05	0.000226814	0	4.53628e-05	0	6.80442e-05	2.26814e-05	4.53628e-05	4.53628e-05	2.26814e-05	2.26814e-05	4.53628e-05	0	4.53628e-05	0.000476309	4.53628e-05	0.000113407	Bacteria(100);Bacteria_unclassified(100);Bacteria_unclassified(100);Bacteria_unclassified(100);Bacteria_unclassified(100);Bacteria_unclassified(100);
Otu00556	2.26814e-05	2.26814e-05	0	2.26814e-05	0	0	0	0	0	2.26814e-05	2.26814e-05	0	4.53628e-05	2.26814e-05	2.26814e-05	0	0.000249495	2.26814e-05	0	0.000521672	0	0	2.26814e-05	0	0	0	0	2.26814e-05	9.07256e-05	2.26814e-05	9.07256e-05	0	2.26814e-05	0	0	0	0	0	Bacteria(100);Firmicutes(100);Clostridia(100);Clostridiales(100);Lachnospiraceae(100);Lachnospiraceae_unclassified(100);
Otu00557	4.53628e-05	2.26814e-05	0	4.53628e-05	0	0	6.80442e-05	0	4.53628e-05	2.26814e-05	0	2.26814e-05	4.53628e-05	0	2.26814e-05	2.26814e-05	6.80442e-05	2.26814e-05	4.53628e-05	0	4.53628e-05	6.80442e-05	2.26814e-05	9.07256e-05	4.53628e-05	6.80442e-05	2.26814e-05	2.26814e-05	6.80442e-05	4.53628e-05	0	0	0	6.80442e-05	9.07256e-05	0	2.26814e-05	4.53628e-05	Bacteria(100);Firmicutes(100);Clostridia(100);Clostridiales(100);Clostridiales_unclassified(100);Clostridiales_unclassified(100);
Otu00558	0	2.26814e-05	0	0	6.80442e-05	0	4.53628e-05	0	4.53628e-05	0	4.53628e-05	0	2.26814e-05	0.000181451	6.80442e-05	2.26814e-05	0.000113407	0.000113407	0	9.07256e-05	2.26814e-05	4.53628e-05	6.80442e-05	0	0	0.000113407	4.53628e-05	2.26814e-05	6.80442e-05	2.26814e-05	6.80442e-05	2.26814e-05	9.07256e-05	2.26814e-05	6.80442e-05	4.53628e-05	2.26814e-05	2.26814e-05	Bacteria(100);Bacteria_unclassified(99);Bacteria_unclassified(99);Bacteria_unclassified(99);Bacteria_unclassified(99);Bacteria_unclassified(99);
Otu00559	2.26814e-05	2.26814e-05	2.26814e-05	2.26814e-05	0	0	2.26814e-05	4.53628e-05	0	0	0	2.26814e-05	4.53628e-05	9.07256e-05	6.80442e-05	0	0.000113407	2.26814e-05	4.53628e-05	0.000204133	0	2.26814e-05	2.26814e-05	4.53628e-05	2.26814e-05	0	4.53628e-05	2.26814e-05	0	2.26814e-05	6.80442e-05	6.80442e-05	6.80442e-05	4.53628e-05	0	0	4.53628e-05	0	Bacteria(100);Firmicutes(100);Clostridia(100);Clostridiales(100);Lachnospiraceae(100);Acetatifactor(94);
Otu00560	2.26814e-05	0	0	0	0	2.26814e-05	6.80442e-05	0	2.26814e-05	0	4.53628e-05	0	4.53628e-05	0	2.26814e-05	2.26814e-05	4.53628e-05	0	4.53628e-05	6.80442e-05	0	0	0	0	0	4.53628e-05	4.53628e-05	0	2.26814e-05	2.26814e-05	0.000113407	0	6.80442e-05	0.000113407	2.26814e-05	9.07256e-05	4.53628e-05	0.000136088	Bacteria(100);Firmicutes(100);Clostridia(100);Clostridiales(100);Ruminococcaceae(94);Ruminococcaceae_unclassified(94);
Otu00561	0	0	0	2.26814e-05	0	0	2.26814e-05	0	0	2.26814e-05	0	2.26814e-05	2.26814e-05	6.80442e-05	4.53628e-05	6.80442e-05	4.53628e-05	4.53628e-05	2.26814e-05	0	4.53628e-05	0	0	0	9.07256e-05	4.53628e-05	2.26814e-05	2.26814e-05	0	2.26814e-05	0	4.53628e-05	4.53628e-05	0	0	2.26814e-05	0	0	Bacteria(100);Firmicutes(100);Clostridia(100);Clostridiales(100);Lachnospiraceae(100);Lachnospiraceae_unclassified(100);
Otu00562	2.26814e-05	2.26814e-05	0	4.53628e-05	0	0	4.53628e-05	0	2.26814e-05	0	2.26814e-05	2.26814e-05	4.53628e-05	0	0	4.53628e-05	2.26814e-05	0	0	0	6.80442e-05	0.000294858	2.26814e-05	9.07256e-05	0	4.53628e-05	2.26814e-05	0	2.26814e-05	0	0	2.26814e-05	0	2.26814e-05	0	2.26814e-05	4.53628e-05	0	Bacteria(100);Firmicutes(100);Clostridia(94);Clostridia_unclassified(93);Clostridia_unclassified(93);Clostridia_unclassified(93);
Otu00563	0	2.26814e-05	4.53628e-05	2.26814e-05	0.00031754	0	4.53628e-05	2.26814e-05	0	0	0	0	2.26814e-05	0	0	0	0	0	0	0	0	0	0	0	0	0	0	0	0	0	0	0	0	0	0	0	0	0	Bacteria(100);Actinobacteria(100);Actinobacteria(100);Actinomycetales(100);Micrococcaceae(100);Arthrobacter(92);
Otu00564	0	0.00015877	2.26814e-05	4.53628e-05	4.53628e-05	6.80442e-05	4.53628e-05	0	6.80442e-05	0	2.26814e-05	4.53628e-05	0	2.26814e-05	0	2.26814e-05	0	0	2.26814e-05	0	6.80442e-05	6.80442e-05	0	2.26814e-05	4.53628e-05	2.26814e-05	2.26814e-05	6.80442e-05	0	4.53628e-05	9.07256e-05	4.53628e-05	2.26814e-05	0	0	2.26814e-05	0	9.07256e-05	Bacteria(100);Firmicutes(100);Clostridia(99);Clostridiales(99);Clostridiales_unclassified(99);Clostridiales_unclassified(99);
Otu00565	0	6.80442e-05	0	0	0	0	2.26814e-05	4.53628e-05	2.26814e-05	6.80442e-05	6.80442e-05	0	0	0	4.53628e-05	0	0	0	9.07256e-05	6.80442e-05	6.80442e-05	4.53628e-05	9.07256e-05	0	0	6.80442e-05	4.53628e-05	2.26814e-05	2.26814e-05	2.26814e-05	4.53628e-05	2.26814e-05	2.26814e-05	0	2.26814e-05	2.26814e-05	0	0	Bacteria(100);Tenericutes(100);Mollicutes(100);Anaeroplasmatales(100);Anaeroplasmataceae(100);Anaeroplasma(100);
Otu00566	2.26814e-05	4.53628e-05	0	4.53628e-05	0	0	2.26814e-05	2.26814e-05	0	4.53628e-05	2.26814e-05	0	2.26814e-05	2.26814e-05	0	0	4.53628e-05	2.26814e-05	6.80442e-05	0.000113407	0	6.80442e-05	2.26814e-05	0	4.53628e-05	4.53628e-05	0	9.07256e-05	2.26814e-05	0	9.07256e-05	2.26814e-05	4.53628e-05	0	4.53628e-05	2.26814e-05	4.53628e-05	0.000113407	Bacteria(100);Firmicutes(100);Clostridia(100);Clostridiales(100);Lachnospiraceae(96);Lachnospiraceae_unclassified(96);
Otu00567	2.26814e-05	2.26814e-05	0	2.26814e-05	2.26814e-05	4.53628e-05	4.53628e-05	2.26814e-05	2.26814e-05	4.53628e-05	9.07256e-05	2.26814e-05	2.26814e-05	0.000113407	2.26814e-05	2.26814e-05	4.53628e-05	0	2.26814e-05	0.000136088	0	4.53628e-05	0	0	0	2.26814e-05	4.53628e-05	4.53628e-05	0	2.26814e-05	6.80442e-05	0	4.53628e-05	0	2.26814e-05	2.26814e-05	0	4.53628e-05	Bacteria(100);Firmicutes(89);Firmicutes_unclassified(89);Firmicutes_unclassified(89);Firmicutes_unclassified(89);Firmicutes_unclassified(89);
Otu00568	0	6.80442e-05	6.80442e-05	0	0	2.26814e-05	0	2.26814e-05	0	2.26814e-05	2.26814e-05	2.26814e-05	4.53628e-05	2.26814e-05	0	2.26814e-05	0	4.53628e-05	9.07256e-05	2.26814e-05	2.26814e-05	4.53628e-05	0	0	6.80442e-05	0	2.26814e-05	2.26814e-05	2.26814e-05	0	0	2.26814e-05	2.26814e-05	2.26814e-05	4.53628e-05	0	0	4.53628e-05	Bacteria(100);Bacteroidetes(100);Bacteroidia(100);Bacteroidales(100);Porphyromonadaceae(100);Porphyromonadaceae_unclassified(100);
Otu00569	0	0	6.80442e-05	2.26814e-05	0	4.53628e-05	2.26814e-05	9.07256e-05	9.07256e-05	9.07256e-05	0	0	0	4.53628e-05	0	0	2.26814e-05	2.26814e-05	0	2.26814e-05	2.26814e-05	0	0	2.26814e-05	9.07256e-05	9.07256e-05	0	2.26814e-05	0	9.07256e-05	4.53628e-05	9.07256e-05	4.53628e-05	2.26814e-05	0	2.26814e-05	6.80442e-05	0	Bacteria(100);Firmicutes(100);Clostridia(83);Clostridiales(83);Clostridiales_unclassified(83);Clostridiales_unclassified(83);
Otu00570	0	0	0	0	0	0	0	2.26814e-05	0	0	2.26814e-05	2.26814e-05	4.53628e-05	6.80442e-05	6.80442e-05	9.07256e-05	4.53628e-05	0	0.000113407	9.07256e-05	2.26814e-05	0	0	2.26814e-05	2.26814e-05	4.53628e-05	0	9.07256e-05	0	0	4.53628e-05	0	4.53628e-05	0	2.26814e-05	0	4.53628e-05	2.26814e-05	Bacteria(100);Firmicutes(100);Clostridia(100);Clostridiales(100);Ruminococcaceae(100);Ruminococcaceae_unclassified(100);
Otu00571	0	2.26814e-05	0	0	0	0	0	0	0	0	0	0	4.53628e-05	0	4.53628e-05	2.26814e-05	4.53628e-05	0	0	2.26814e-05	0	0	0	0	0	0	0	0	6.80442e-05	0	4.53628e-05	4.53628e-05	6.80442e-05	0	2.26814e-05	0.000136088	4.53628e-05	0.000226814	Bacteria(100);Firmicutes(100);Clostridia(100);Clostridiales(100);Lachnospiraceae(100);Acetatifactor(100);
Otu00572	0	9.07256e-05	0	4.53628e-05	0	0	2.26814e-05	0	0	6.80442e-05	2.26814e-05	2.26814e-05	2.26814e-05	0	0	2.26814e-05	0	4.53628e-05	0	0	0	2.26814e-05	4.53628e-05	4.53628e-05	0	6.80442e-05	2.26814e-05	4.53628e-05	4.53628e-05	4.53628e-05	6.80442e-05	2.26814e-05	9.07256e-05	4.53628e-05	2.26814e-05	0	4.53628e-05	9.07256e-05	Bacteria(100);Bacteroidetes(100);Bacteroidia(100);Bacteroidales(100);Rikenellaceae(100);Alistipes(100);
Otu00573	0	0	0	6.80442e-05	0	0	0	0	0	0	0	0	4.53628e-05	6.80442e-05	2.26814e-05	9.07256e-05	0	0	2.26814e-05	6.80442e-05	4.53628e-05	0	0	4.53628e-05	2.26814e-05	0	0.000181451	4.53628e-05	4.53628e-05	0	2.26814e-05	0	0	0	0	0	0	0	Bacteria(100);Firmicutes(100);Clostridia(100);Clostridiales(100);Ruminococcaceae(100);Ruminococcaceae_unclassified(100);
Otu00574	2.26814e-05	2.26814e-05	4.53628e-05	0	0	4.53628e-05	2.26814e-05	0	4.53628e-05	9.07256e-05	0	2.26814e-05	2.26814e-05	0.000136088	0	6.80442e-05	2.26814e-05	0	2.26814e-05	0.000113407	2.26814e-05	2.26814e-05	9.07256e-05	0	4.53628e-05	0	0	2.26814e-05	2.26814e-05	2.26814e-05	0	2.26814e-05	2.26814e-05	2.26814e-05	0	6.80442e-05	0	0	Bacteria(100);Firmicutes(96);Firmicutes_unclassified(96);Firmicutes_unclassified(96);Firmicutes_unclassified(96);Firmicutes_unclassified(96);
Otu00575	2.26814e-05	0	0	2.26814e-05	0	2.26814e-05	0	0	0	0	0	2.26814e-05	0	2.26814e-05	0	2.26814e-05	0	0	4.53628e-05	2.26814e-05	0	0	6.80442e-05	4.53628e-05	0	0	0	4.53628e-05	0	2.26814e-05	6.80442e-05	4.53628e-05	0	0	2.26814e-05	0	0	9.07256e-05	Bacteria(100);Firmicutes(100);Clostridia(100);Clostridiales(100);Ruminococcaceae(100);Ruminococcaceae_unclassified(100);
Otu00576	9.07256e-05	0	2.26814e-05	2.26814e-05	0	0	6.80442e-05	2.26814e-05	2.26814e-05	2.26814e-05	2.26814e-05	0	2.26814e-05	0.000181451	2.26814e-05	2.26814e-05	0	0	2.26814e-05	4.53628e-05	0	2.26814e-05	2.26814e-05	4.53628e-05	9.07256e-05	4.53628e-05	2.26814e-05	2.26814e-05	2.26814e-05	0	0	0	4.53628e-05	0	0	9.07256e-05	0	0	Bacteria(100);Firmicutes(100);Clostridia(100);Clostridiales(100);Lachnospiraceae(100);Lachnospiraceae_unclassified(100);
Otu00577	2.26814e-05	4.53628e-05	9.07256e-05	0	0	2.26814e-05	0	2.26814e-05	2.26814e-05	0	6.80442e-05	6.80442e-05	4.53628e-05	4.53628e-05	0	4.53628e-05	2.26814e-05	0	0	0	4.53628e-05	0	9.07256e-05	2.26814e-05	2.26814e-05	4.53628e-05	2.26814e-05	4.53628e-05	2.26814e-05	0	0	0	4.53628e-05	2.26814e-05	0	9.07256e-05	0	2.26814e-05	Bacteria(100);Firmicutes(100);Clostridia(100);Clostridiales(100);Clostridiales_unclassified(100);Clostridiales_unclassified(100);
Otu00578	0	0	0	0	6.80442e-05	0	0	0	0	0	0	0	0	0	0	0	0	0	0	2.26814e-05	0	0	0	0	0	2.26814e-05	0	0	2.26814e-05	0	0	2.26814e-05	0	0	0	0	2.26814e-05	0	Bacteria(100);Proteobacteria(100);Betaproteobacteria(92);Burkholderiales(92);Comamonadaceae(62);Comamonadaceae_unclassified(60);
Otu00579	0	2.26814e-05	0	2.26814e-05	0	2.26814e-05	0	2.26814e-05	2.26814e-05	4.53628e-05	0	0	4.53628e-05	0	6.80442e-05	6.80442e-05	2.26814e-05	2.26814e-05	0	4.53628e-05	2.26814e-05	2.26814e-05	0	2.26814e-05	2.26814e-05	0	2.26814e-05	0	0	0	2.26814e-05	0	0.000113407	0	0	0	4.53628e-05	0	Bacteria(100);Firmicutes(100);Clostridia(100);Clostridiales(100);Ruminococcaceae(100);Ruminococcaceae_unclassified(100);
Otu00580	4.53628e-05	2.26814e-05	0	4.53628e-05	0	0	6.80442e-05	4.53628e-05	2.26814e-05	2.26814e-05	0	2.26814e-05	0	0	0	2.26814e-05	0	0	2.26814e-05	9.07256e-05	9.07256e-05	2.26814e-05	0	2.26814e-05	2.26814e-05	2.26814e-05	2.26814e-05	0	0	0	4.53628e-05	0	2.26814e-05	0	2.26814e-05	4.53628e-05	4.53628e-05	2.26814e-05	Bacteria(100);Firmicutes(100);Clostridia(100);Clostridiales(100);Lachnospiraceae(100);Lachnospiraceae_unclassified(100);
Otu00581	0	0	0	0	0	0	2.26814e-05	0	0	2.26814e-05	4.53628e-05	6.80442e-05	2.26814e-05	2.26814e-05	4.53628e-05	0	0	0	4.53628e-05	4.53628e-05	0	2.26814e-05	0	2.26814e-05	0	0	0	4.53628e-05	2.26814e-05	4.53628e-05	4.53628e-05	6.80442e-05	2.26814e-05	2.26814e-05	0	0	9.07256e-05	6.80442e-05	Bacteria(100);Bacteria_unclassified(100);Bacteria_unclassified(100);Bacteria_unclassified(100);Bacteria_unclassified(100);Bacteria_unclassified(100);
Otu00582	0	2.26814e-05	9.07256e-05	2.26814e-05	2.26814e-05	0	6.80442e-05	0	0	0	0	0	0	0	2.26814e-05	0	2.26814e-05	0	2.26814e-05	0	0	0	4.53628e-05	2.26814e-05	0	4.53628e-05	4.53628e-05	0	4.53628e-05	0	0	0	4.53628e-05	2.26814e-05	0	2.26814e-05	0	0	Bacteria(100);Proteobacteria(100);Betaproteobacteria(100);Burkholderiales(100);Oxalobacteraceae(97);Oxalobacteraceae_unclassified(95);
Otu00583	0	0	2.26814e-05	0	0	0	0	0	2.26814e-05	0	0	0	9.07256e-05	0	0	0	2.26814e-05	0	0	0	2.26814e-05	0.000113407	4.53628e-05	4.53628e-05	2.26814e-05	2.26814e-05	0	2.26814e-05	0	2.26814e-05	0	9.07256e-05	0	2.26814e-05	2.26814e-05	0	2.26814e-05	6.80442e-05	Bacteria(100);Bacteria_unclassified(100);Bacteria_unclassified(100);Bacteria_unclassified(100);Bacteria_unclassified(100);Bacteria_unclassified(100);
Otu00584	0	0	4.53628e-05	9.07256e-05	0	4.53628e-05	0	0	2.26814e-05	0	0	0	0	9.07256e-05	2.26814e-05	2.26814e-05	0.000204133	4.53628e-05	2.26814e-05	6.80442e-05	0	0	2.26814e-05	0	0	2.26814e-05	0	0	6.80442e-05	0	0	0	2.26814e-05	2.26814e-05	2.26814e-05	0	0	0	Bacteria(100);Firmicutes(100);Clostridia(100);Clostridiales(100);Lachnospiraceae(100);Lachnospiraceae_unclassified(100);
Otu00585	4.53628e-05	2.26814e-05	2.26814e-05	0	0	0	2.26814e-05	2.26814e-05	2.26814e-05	2.26814e-05	2.26814e-05	0	2.26814e-05	0.000136088	2.26814e-05	2.26814e-05	4.53628e-05	0	2.26814e-05	6.80442e-05	0	4.53628e-05	2.26814e-05	0	6.80442e-05	4.53628e-05	2.26814e-05	6.80442e-05	0.000181451	4.53628e-05	0	4.53628e-05	0	0	0	2.26814e-05	2.26814e-05	4.53628e-05	Bacteria(100);Firmicutes(100);Clostridia(100);Clostridiales(100);Lachnospiraceae(100);Lachnospiraceae_unclassified(100);
Otu00586	0	2.26814e-05	6.80442e-05	2.26814e-05	0	2.26814e-05	4.53628e-05	0	0	0	4.53628e-05	0	2.26814e-05	4.53628e-05	4.53628e-05	2.26814e-05	0	2.26814e-05	0	4.53628e-05	6.80442e-05	0.000113407	0	0	0	4.53628e-05	6.80442e-05	0	0	0	4.53628e-05	0	2.26814e-05	6.80442e-05	0	0	0	0	Bacteria(100);Firmicutes(100);Clostridia(100);Clostridiales(100);Lachnospiraceae(100);Lachnospiraceae_unclassified(100);
Otu00587	2.26814e-05	2.26814e-05	0	0	0	0	0	0	2.26814e-05	2.26814e-05	0	2.26814e-05	2.26814e-05	6.80442e-05	0	0	0	2.26814e-05	0	0	2.26814e-05	0.000249495	6.80442e-05	0	2.26814e-05	2.26814e-05	2.26814e-05	4.53628e-05	2.26814e-05	0	9.07256e-05	6.80442e-05	0	2.26814e-05	0	6.80442e-05	2.26814e-05	2.26814e-05	Bacteria(100);Bacteria_unclassified(100);Bacteria_unclassified(100);Bacteria_unclassified(100);Bacteria_unclassified(100);Bacteria_unclassified(100);
Otu00588	2.26814e-05	0	0	6.80442e-05	4.53628e-05	2.26814e-05	4.53628e-05	0	0	0	0	6.80442e-05	0	0	0	2.26814e-05	0	0	2.26814e-05	0	2.26814e-05	0	2.26814e-05	0	0	0	0	0	0	2.26814e-05	0.000453628	0	9.07256e-05	0	0.000113407	0.000226814	6.80442e-05	6.80442e-05	Bacteria(100);Bacteroidetes(100);Bacteroidia(100);Bacteroidales(100);Prevotellaceae(92);Prevotella(88);
Otu00589	0	2.26814e-05	2.26814e-05	2.26814e-05	4.53628e-05	0	4.53628e-05	2.26814e-05	4.53628e-05	4.53628e-05	2.26814e-05	2.26814e-05	0	6.80442e-05	0	0	2.26814e-05	0	2.26814e-05	0	2.26814e-05	4.53628e-05	0	0	4.53628e-05	0	2.26814e-05	0	0	2.26814e-05	0	0.000113407	6.80442e-05	2.26814e-05	0	0	0	2.26814e-05	Bacteria(100);Bacteroidetes(100);Bacteroidia(100);Bacteroidales(100);Porphyromonadaceae(100);Porphyromonadaceae_unclassified(97);
Otu00590	0	0	0	0	0	0	0	0	0	2.26814e-05	2.26814e-05	2.26814e-05	0	0	2.26814e-05	2.26814e-05	0	0	2.26814e-05	2.26814e-05	0	0	0	0	2.26814e-05	2.26814e-05	0	4.53628e-05	0	0	0.000181451	4.53628e-05	0	0.000362902	2.26814e-05	2.26814e-05	0	0	Bacteria(100);Firmicutes(100);Erysipelotrichia(100);Erysipelotrichales(100);Erysipelotrichaceae(100);Erysipelotrichaceae_unclassified(100);
Otu00591	0	0	0	2.26814e-05	0	0	4.53628e-05	0	0	0	0	0	0	2.26814e-05	2.26814e-05	2.26814e-05	2.26814e-05	0	0	0	0	0	0	0	2.26814e-05	2.26814e-05	0	0	0	0	2.26814e-05	0	0.000113407	0.000113407	6.80442e-05	6.80442e-05	0.000476309	0.000113407	Bacteria(100);Firmicutes(100);Clostridia(100);Clostridiales(100);Lachnospiraceae(100);Lachnospiraceae_unclassified(100);
Otu00592	0	2.26814e-05	0	2.26814e-05	0	0	0	0	2.26814e-05	0	0	0	0	0	2.26814e-05	0.000113407	2.26814e-05	0	2.26814e-05	0	2.26814e-05	4.53628e-05	2.26814e-05	2.26814e-05	6.80442e-05	9.07256e-05	0	0	9.07256e-05	0	2.26814e-05	6.80442e-05	2.26814e-05	2.26814e-05	6.80442e-05	2.26814e-05	0	2.26814e-05	Bacteria(100);Bacteria_unclassified(97);Bacteria_unclassified(97);Bacteria_unclassified(97);Bacteria_unclassified(97);Bacteria_unclassified(97);
Otu00593	0	2.26814e-05	4.53628e-05	4.53628e-05	0	0	2.26814e-05	0	0	0	0	6.80442e-05	0	6.80442e-05	2.26814e-05	2.26814e-05	0	0	0	0	0	0	2.26814e-05	0	2.26814e-05	0	2.26814e-05	4.53628e-05	0	9.07256e-05	2.26814e-05	0.000113407	2.26814e-05	0	2.26814e-05	6.80442e-05	6.80442e-05	4.53628e-05	Bacteria(100);Bacteria_unclassified(100);Bacteria_unclassified(100);Bacteria_unclassified(100);Bacteria_unclassified(100);Bacteria_unclassified(100);
Otu00594	2.26814e-05	0	0	0	0.000204133	0	0	0	0	2.26814e-05	0	0	0	0	0	0	0	0	0	0	0	0	0	0	0	0	0	0	0	0	0	0	0	0	0	0	0	0	Bacteria(100);Bacteria_unclassified(98);Bacteria_unclassified(98);Bacteria_unclassified(98);Bacteria_unclassified(98);Bacteria_unclassified(98);
Otu00595	4.53628e-05	9.07256e-05	0	4.53628e-05	0	4.53628e-05	2.26814e-05	0.000680442	6.80442e-05	4.53628e-05	0	0	0	0	2.26814e-05	0	0	0	4.53628e-05	0	4.53628e-05	0	0	0	0	0	2.26814e-05	0	0	0	0	0	0	0	0	0	0	0	Bacteria(100);Firmicutes(98);Clostridia(96);Clostridiales(96);Clostridiales_unclassified(96);Clostridiales_unclassified(96);
Otu00596	0	0	2.26814e-05	2.26814e-05	2.26814e-05	0	2.26814e-05	2.26814e-05	4.53628e-05	2.26814e-05	2.26814e-05	0	0	2.26814e-05	2.26814e-05	4.53628e-05	0	2.26814e-05	2.26814e-05	2.26814e-05	0	0	2.26814e-05	2.26814e-05	2.26814e-05	2.26814e-05	0	0	0	4.53628e-05	2.26814e-05	4.53628e-05	0	0	0	6.80442e-05	4.53628e-05	0	Bacteria(100);Bacteroidetes(100);Bacteroidetes_unclassified(100);Bacteroidetes_unclassified(100);Bacteroidetes_unclassified(100);Bacteroidetes_unclassified(100);
Otu00597	2.26814e-05	0	0	6.80442e-05	0	2.26814e-05	9.07256e-05	2.26814e-05	0	0	2.26814e-05	2.26814e-05	0	4.53628e-05	2.26814e-05	2.26814e-05	0.000113407	0	0	4.53628e-05	2.26814e-05	2.26814e-05	0	2.26814e-05	0	0	4.53628e-05	9.07256e-05	4.53628e-05	0	0	0	0	2.26814e-05	9.07256e-05	0	0	2.26814e-05	Bacteria(100);Firmicutes(100);Clostridia(100);Clostridiales(100);Lachnospiraceae(99);Lachnospiraceae_unclassified(99);
Otu00598	2.26814e-05	2.26814e-05	0	9.07256e-05	0	0.000113407	4.53628e-05	2.26814e-05	4.53628e-05	0	2.26814e-05	2.26814e-05	0	2.26814e-05	4.53628e-05	0.000136088	0	0	2.26814e-05	2.26814e-05	0	0	2.26814e-05	4.53628e-05	0	2.26814e-05	4.53628e-05	0	0	0	0	2.26814e-05	2.26814e-05	0	0	0	6.80442e-05	2.26814e-05	Bacteria(100);Firmicutes(100);Clostridia(94);Clostridiales(94);Clostridiales_unclassified(94);Clostridiales_unclassified(94);
Otu00599	0	0	0	0	0	0	2.26814e-05	0	0	0	0.000113407	0	6.80442e-05	2.26814e-05	0	6.80442e-05	0.000136088	0	4.53628e-05	0.000204133	0	4.53628e-05	0	2.26814e-05	2.26814e-05	0	2.26814e-05	0	2.26814e-05	0	2.26814e-05	2.26814e-05	4.53628e-05	4.53628e-05	2.26814e-05	0	0	0	Bacteria(100);Firmicutes(100);Clostridia(100);Clostridiales(100);Lachnospiraceae(100);Lachnospiraceae_unclassified(100);
Otu00600	2.26814e-05	4.53628e-05	0	0	0	0	0	0	2.26814e-05	2.26814e-05	2.26814e-05	0	2.26814e-05	2.26814e-05	2.26814e-05	4.53628e-05	4.53628e-05	2.26814e-05	0	6.80442e-05	4.53628e-05	4.53628e-05	9.07256e-05	0	9.07256e-05	9.07256e-05	2.26814e-05	0	2.26814e-05	0	4.53628e-05	9.07256e-05	2.26814e-05	0	0	2.26814e-05	0	0	Bacteria(100);Firmicutes(58);Firmicutes_unclassified(58);Firmicutes_unclassified(58);Firmicutes_unclassified(58);Firmicutes_unclassified(58);
Otu00601	0	0	0	2.26814e-05	0	0	2.26814e-05	0	0	2.26814e-05	0	6.80442e-05	6.80442e-05	0	4.53628e-05	6.80442e-05	4.53628e-05	4.53628e-05	0.000113407	9.07256e-05	2.26814e-05	2.26814e-05	0	0	0	0	2.26814e-05	4.53628e-05	2.26814e-05	0	2.26814e-05	0	2.26814e-05	4.53628e-05	0	6.80442e-05	0	0	Bacteria(100);Firmicutes(100);Clostridia(100);Clostridiales(100);Ruminococcaceae(100);Clostridium_IV(100);
Otu00602	0	4.53628e-05	0	4.53628e-05	0	0	0	0	0	0	0	0	2.26814e-05	0.000136088	0	6.80442e-05	9.07256e-05	0	4.53628e-05	2.26814e-05	2.26814e-05	4.53628e-05	0	0	2.26814e-05	0	6.80442e-05	0	4.53628e-05	0	0	0	6.80442e-05	2.26814e-05	4.53628e-05	0	0	2.26814e-05	Bacteria(100);Firmicutes(100);Clostridia(100);Clostridiales(100);Ruminococcaceae(100);Ruminococcaceae_unclassified(100);
Otu00603	0	0	6.80442e-05	2.26814e-05	2.26814e-05	0	2.26814e-05	0.000204133	0	0	0	0	0	0	0	0	0	0	0	0	0	0	0	0	0	0	0	0	0	0	0	0	0	0	0	0	0	0	Bacteria(100);Proteobacteria(100);Gammaproteobacteria(100);Aeromonadales(100);Aeromonadaceae(100);Aeromonas(100);
Otu00604	0	0	0	0	0	0	0	6.80442e-05	0	0	0	0	0	0	0	0	0	0	0	0	0	0	0	0	0	0	0	0	0	0	0	0	0	0	0	0	0	0	Bacteria(100);Proteobacteria(100);Betaproteobacteria(100);Rhodocyclales(100);Rhodocyclaceae(100);Rhodocyclaceae_unclassified(71);
Otu00605	0	0	0	0	0	0	0	0	0	0	0	0	6.80442e-05	0	0	0	2.26814e-05	0	0	0	2.26814e-05	0	0	2.26814e-05	0	0	6.80442e-05	0	0.000136088	0	2.26814e-05	2.26814e-05	2.26814e-05	0	6.80442e-05	2.26814e-05	0.000294858	4.53628e-05	Bacteria(100);Firmicutes(100);Clostridia(100);Clostridiales(100);Lachnospiraceae(100);Lachnospiraceae_unclassified(100);
Otu00606	2.26814e-05	0	0	4.53628e-05	2.26814e-05	0	4.53628e-05	0	0	2.26814e-05	4.53628e-05	0	0	0	2.26814e-05	0	0	0	0	2.26814e-05	2.26814e-05	2.26814e-05	0	0	6.80442e-05	2.26814e-05	2.26814e-05	0	0	2.26814e-05	0	2.26814e-05	4.53628e-05	4.53628e-05	4.53628e-05	9.07256e-05	4.53628e-05	2.26814e-05	Bacteria(100);Bacteria_unclassified(100);Bacteria_unclassified(100);Bacteria_unclassified(100);Bacteria_unclassified(100);Bacteria_unclassified(100);
Otu00607	4.53628e-05	4.53628e-05	4.53628e-05	2.26814e-05	0	4.53628e-05	0.000113407	0	2.26814e-05	0	0	0	0	0	2.26814e-05	0	4.53628e-05	0	0	0	4.53628e-05	0	2.26814e-05	0	0	0	0	0	2.26814e-05	0	6.80442e-05	0	4.53628e-05	2.26814e-05	4.53628e-05	4.53628e-05	9.07256e-05	0	Bacteria(100);Firmicutes(100);Clostridia(100);Clostridiales(100);Lachnospiraceae(100);Lachnospiraceae_unclassified(100);
Otu00608	0	0	0	4.53628e-05	0	2.26814e-05	0	0	0	4.53628e-05	0	2.26814e-05	4.53628e-05	4.53628e-05	4.53628e-05	9.07256e-05	2.26814e-05	0	0	2.26814e-05	0	0	6.80442e-05	0	2.26814e-05	0	2.26814e-05	0	0	4.53628e-05	9.07256e-05	0	2.26814e-05	4.53628e-05	2.26814e-05	0	0	0	Bacteria(100);Firmicutes(100);Clostridia(94);Clostridiales(94);Clostridiales_unclassified(94);Clostridiales_unclassified(94);
Otu00609	4.53628e-05	0	2.26814e-05	0	0	0	0	0	0	0	0	0	4.53628e-05	2.26814e-05	2.26814e-05	0	4.53628e-05	2.26814e-05	2.26814e-05	6.80442e-05	2.26814e-05	4.53628e-05	6.80442e-05	0	6.80442e-05	0	0	4.53628e-05	0	2.26814e-05	2.26814e-05	0	2.26814e-05	2.26814e-05	0	0	4.53628e-05	4.53628e-05	Bacteria(100);Firmicutes(97);Clostridia(97);Clostridiales(97);Clostridiales_unclassified(97);Clostridiales_unclassified(97);
Otu00610	0.000136088	9.07256e-05	6.80442e-05	0	2.26814e-05	2.26814e-05	9.07256e-05	6.80442e-05	4.53628e-05	4.53628e-05	2.26814e-05	0	4.53628e-05	2.26814e-05	0	0	0	0	0	4.53628e-05	0	4.53628e-05	6.80442e-05	0	0	4.53628e-05	0	0	2.26814e-05	6.80442e-05	0	0	0	4.53628e-05	0	0	0	0	Bacteria(100);Bacteroidetes(100);Bacteroidia(100);Bacteroidales(100);Prevotellaceae(100);Alloprevotella(100);
Otu00611	2.26814e-05	6.80442e-05	2.26814e-05	0	2.26814e-05	0	2.26814e-05	2.26814e-05	0	0	6.80442e-05	2.26814e-05	2.26814e-05	9.07256e-05	2.26814e-05	0	2.26814e-05	0	2.26814e-05	2.26814e-05	2.26814e-05	6.80442e-05	4.53628e-05	2.26814e-05	4.53628e-05	0	4.53628e-05	0	0	0	4.53628e-05	2.26814e-05	0	2.26814e-05	2.26814e-05	0	2.26814e-05	0	Bacteria(100);Bacteroidetes(100);Bacteroidia(100);Bacteroidales(100);Porphyromonadaceae(97);Porphyromonadaceae_unclassified(97);
Otu00612	2.26814e-05	0	0	4.53628e-05	4.53628e-05	2.26814e-05	0	0	0	0	2.26814e-05	0	4.53628e-05	0	0	2.26814e-05	2.26814e-05	0	0	4.53628e-05	0	2.26814e-05	2.26814e-05	2.26814e-05	2.26814e-05	9.07256e-05	4.53628e-05	2.26814e-05	9.07256e-05	2.26814e-05	0.000226814	0	9.07256e-05	4.53628e-05	4.53628e-05	0	6.80442e-05	4.53628e-05	Bacteria(100);Bacteria_unclassified(100);Bacteria_unclassified(100);Bacteria_unclassified(100);Bacteria_unclassified(100);Bacteria_unclassified(100);
Otu00613	2.26814e-05	4.53628e-05	0	6.80442e-05	0	0	4.53628e-05	0	0	0	0	2.26814e-05	4.53628e-05	2.26814e-05	0	0	0.000113407	0	0	4.53628e-05	2.26814e-05	2.26814e-05	0	0	0	0	0	0	0	0	0	2.26814e-05	4.53628e-05	0	0	0	0	2.26814e-05	Bacteria(100);Firmicutes(100);Clostridia(100);Clostridiales(100);Lachnospiraceae(100);Lachnospiraceae_unclassified(96);
Otu00614	2.26814e-05	0	0	0	0	0	0	0	2.26814e-05	0	0	0	4.53628e-05	0	0	4.53628e-05	0	6.80442e-05	0	0.000136088	0	2.26814e-05	2.26814e-05	4.53628e-05	0	4.53628e-05	2.26814e-05	0	4.53628e-05	0	2.26814e-05	4.53628e-05	4.53628e-05	0	2.26814e-05	4.53628e-05	2.26814e-05	0	Bacteria(100);Firmicutes(100);Clostridia(100);Clostridiales(100);Ruminococcaceae(100);Oscillibacter(100);
Otu00615	0	4.53628e-05	4.53628e-05	2.26814e-05	0	0	2.26814e-05	0	2.26814e-05	2.26814e-05	4.53628e-05	0	2.26814e-05	6.80442e-05	0	0	9.07256e-05	0	2.26814e-05	2.26814e-05	0	0	4.53628e-05	0	0	0	0	0	4.53628e-05	2.26814e-05	4.53628e-05	6.80442e-05	0	0	0	2.26814e-05	4.53628e-05	0	Bacteria(100);Firmicutes(100);Clostridia(100);Clostridiales(100);Ruminococcaceae(100);Ruminococcaceae_unclassified(95);
Otu00616	0	0	0	0	0.000884574	2.26814e-05	2.26814e-05	0	0	0	0	0	0	0	0	0	0	0	0	0	0	0	0	0	0	0	0	0	0	0	0	0	0	0	0	0	0	0	Bacteria(100);Verrucomicrobia(100);Spartobacteria(100);Spartobacteria_unclassified(100);Spartobacteria_unclassified(100);Spartobacteria_unclassified(100);
Otu00617	0	0	0	2.26814e-05	0	2.26814e-05	0	0	0	0	0	0	2.26814e-05	0	4.53628e-05	0	0	0	0	0	0	0.000113407	0	0.000113407	9.07256e-05	0	0	0	2.26814e-05	0	0	2.26814e-05	0.00015877	0	0.00031754	2.26814e-05	4.53628e-05	2.26814e-05	Bacteria(100);Firmicutes(100);Clostridia(100);Clostridiales(100);Lachnospiraceae(100);Lachnospiraceae_unclassified(100);
Otu00618	4.53628e-05	0	0	2.26814e-05	0	0	0	0	0	2.26814e-05	2.26814e-05	0	6.80442e-05	6.80442e-05	9.07256e-05	2.26814e-05	0	4.53628e-05	4.53628e-05	6.80442e-05	0	6.80442e-05	6.80442e-05	0	0	0	2.26814e-05	0	0	0	0	0	4.53628e-05	2.26814e-05	2.26814e-05	0	0	0	Bacteria(100);Firmicutes(100);Clostridia(100);Clostridiales(100);Ruminococcaceae(100);Ruminococcaceae_unclassified(100);
Otu00619	2.26814e-05	0	0	0	0	0	0	0	4.53628e-05	2.26814e-05	0	2.26814e-05	0	2.26814e-05	4.53628e-05	2.26814e-05	2.26814e-05	0	0	9.07256e-05	2.26814e-05	0	2.26814e-05	0	0	2.26814e-05	0	2.26814e-05	0	2.26814e-05	0	0	2.26814e-05	2.26814e-05	0.000113407	2.26814e-05	2.26814e-05	4.53628e-05	Bacteria(100);Firmicutes(99);Clostridia(98);Clostridia_unclassified(97);Clostridia_unclassified(97);Clostridia_unclassified(97);
Otu00620	4.53628e-05	0	0	0	0	0	0	0	0	0	0	0	9.07256e-05	4.53628e-05	4.53628e-05	0	6.80442e-05	0	2.26814e-05	4.53628e-05	4.53628e-05	0.000113407	0	0	4.53628e-05	0	2.26814e-05	0	2.26814e-05	0	0	4.53628e-05	2.26814e-05	2.26814e-05	2.26814e-05	0	2.26814e-05	0.000113407	Bacteria(100);Firmicutes(100);Clostridia(100);Clostridiales(100);Lachnospiraceae(100);Lachnospiraceae_unclassified(100);
Otu00621	4.53628e-05	2.26814e-05	0	0	0	6.80442e-05	2.26814e-05	0	0	0	2.26814e-05	0	0	4.53628e-05	0	0	9.07256e-05	2.26814e-05	0	2.26814e-05	2.26814e-05	0	0	2.26814e-05	0	0	0	2.26814e-05	0	2.26814e-05	0	0	0	4.53628e-05	2.26814e-05	0	4.53628e-05	0.00015877	Bacteria(100);Firmicutes(100);Clostridia(100);Clostridiales(100);Lachnospiraceae(100);Lachnospiraceae_unclassified(100);
Otu00622	0	0	2.26814e-05	2.26814e-05	0.000226814	0	0	2.26814e-05	0	0	0	0	0	0	0	0	0	0	0	0	0	0	0	0	0	0	0	0	0	0	0	0	0	0	0	0	0	0	Bacteria(100);Actinobacteria(100);Actinobacteria(100);Actinomycetales(100);Intrasporangiaceae(100);Intrasporangiaceae_unclassified(88);
Otu00623	2.26814e-05	2.26814e-05	0.000113407	2.26814e-05	0	0	4.53628e-05	0	0	0	2.26814e-05	0	0	2.26814e-05	9.07256e-05	9.07256e-05	0	0	0	2.26814e-05	4.53628e-05	2.26814e-05	0	4.53628e-05	6.80442e-05	2.26814e-05	0	2.26814e-05	0	0	4.53628e-05	2.26814e-05	4.53628e-05	4.53628e-05	2.26814e-05	9.07256e-05	0	0	Bacteria(100);Firmicutes(100);Clostridia(92);Clostridiales(92);Clostridiales_unclassified(92);Clostridiales_unclassified(92);
Otu00624	2.26814e-05	6.80442e-05	2.26814e-05	0	0	9.07256e-05	2.26814e-05	0	0	9.07256e-05	0	0	2.26814e-05	0	2.26814e-05	4.53628e-05	0	6.80442e-05	2.26814e-05	0	2.26814e-05	0	0	4.53628e-05	0	0	2.26814e-05	2.26814e-05	2.26814e-05	2.26814e-05	0	0	2.26814e-05	0	0	6.80442e-05	4.53628e-05	0	Bacteria(100);Bacteroidetes(100);Bacteroidia(100);Bacteroidales(100);Porphyromonadaceae(100);Porphyromonadaceae_unclassified(100);
Otu00625	4.53628e-05	2.26814e-05	2.26814e-05	2.26814e-05	0	2.26814e-05	6.80442e-05	2.26814e-05	2.26814e-05	4.53628e-05	0	4.53628e-05	2.26814e-05	2.26814e-05	2.26814e-05	0	2.26814e-05	0	2.26814e-05	0	0	0	4.53628e-05	6.80442e-05	2.26814e-05	0	2.26814e-05	2.26814e-05	2.26814e-05	0	0	0	4.53628e-05	0	0	2.26814e-05	6.80442e-05	0	Bacteria(100);Firmicutes(100);Clostridia(100);Clostridiales(100);Lachnospiraceae(100);Lachnospiraceae_unclassified(100);
Otu00626	0	0	0	0	0	0	0	0	0	0	0	0	0	0	0	0	0	0	0	0	0	0	0	0	0	0	0	0	0	0	0	0	0	0	0	0	0	0	Bacteria(100);Proteobacteria(100);Deltaproteobacteria(100);Myxococcales(100);Cystobacteraceae(100);Cystobacteraceae_unclassified(91);
Otu00627	2.26814e-05	0	9.07256e-05	0	0	2.26814e-05	0	0	0	0	0	0	4.53628e-05	2.26814e-05	0	2.26814e-05	0	0	2.26814e-05	0.000113407	2.26814e-05	0	0	2.26814e-05	2.26814e-05	2.26814e-05	0	2.26814e-05	2.26814e-05	0	2.26814e-05	0	0	0	0	6.80442e-05	0	4.53628e-05	Bacteria(100);Firmicutes(100);Clostridia(100);Clostridiales(100);Lachnospiraceae(100);Lachnospiraceae_unclassified(99);
Otu00628	0	4.53628e-05	0	0	0	0	0	0	4.53628e-05	0	0	2.26814e-05	6.80442e-05	0.000136088	0.000113407	4.53628e-05	2.26814e-05	0	2.26814e-05	0	0	0	0	2.26814e-05	2.26814e-05	0	0	4.53628e-05	0	0	2.26814e-05	2.26814e-05	0	0	0	4.53628e-05	6.80442e-05	0	Bacteria(100);Firmicutes(100);Clostridia(100);Clostridiales(100);Clostridiales_unclassified(61);Clostridiales_unclassified(61);
Otu00629	0	0	0	0	0	0	0	0	0	0	2.26814e-05	0	0	0	2.26814e-05	4.53628e-05	4.53628e-05	2.26814e-05	4.53628e-05	4.53628e-05	2.26814e-05	0	4.53628e-05	2.26814e-05	0	2.26814e-05	0	0	2.26814e-05	0	0	4.53628e-05	4.53628e-05	2.26814e-05	4.53628e-05	4.53628e-05	2.26814e-05	6.80442e-05	Bacteria(100);Firmicutes(100);Clostridia(100);Clostridiales(100);Lachnospiraceae(100);Lachnospiraceae_unclassified(100);
Otu00630	0	0	0	0	0	0	0	2.26814e-05	2.26814e-05	0	0	4.53628e-05	2.26814e-05	0	2.26814e-05	2.26814e-05	0	0	2.26814e-05	0	0	0	0	0	0	2.26814e-05	0	0	0	0	2.26814e-05	0	0.000136088	4.53628e-05	9.07256e-05	0	6.80442e-05	2.26814e-05	Bacteria(100);Firmicutes(100);Clostridia(100);Clostridiales(100);Clostridiales_unclassified(100);Clostridiales_unclassified(100);
Otu00631	0	0	2.26814e-05	2.26814e-05	0	0	2.26814e-05	6.80442e-05	0	0	0	2.26814e-05	2.26814e-05	0	2.26814e-05	0	0	4.53628e-05	0	2.26814e-05	2.26814e-05	2.26814e-05	0	2.26814e-05	4.53628e-05	6.80442e-05	4.53628e-05	2.26814e-05	6.80442e-05	2.26814e-05	2.26814e-05	0	0	4.53628e-05	2.26814e-05	2.26814e-05	0	0	Bacteria(100);Firmicutes(100);Clostridia(98);Clostridiales(97);Clostridiales_unclassified(97);Clostridiales_unclassified(97);
Otu00632	0	0	0	4.53628e-05	0	2.26814e-05	2.26814e-05	2.26814e-05	2.26814e-05	4.53628e-05	2.26814e-05	2.26814e-05	4.53628e-05	2.26814e-05	2.26814e-05	0	2.26814e-05	0	2.26814e-05	6.80442e-05	9.07256e-05	2.26814e-05	6.80442e-05	2.26814e-05	2.26814e-05	0	2.26814e-05	2.26814e-05	4.53628e-05	0	2.26814e-05	0	4.53628e-05	0	2.26814e-05	0	2.26814e-05	2.26814e-05	Bacteria(100);Firmicutes(100);Clostridia(100);Clostridiales(100);Lachnospiraceae(100);Lachnospiraceae_unclassified(100);
Otu00633	0	4.53628e-05	0	2.26814e-05	0	0	6.80442e-05	0	2.26814e-05	0	2.26814e-05	4.53628e-05	0	2.26814e-05	2.26814e-05	2.26814e-05	0	0	4.53628e-05	6.80442e-05	6.80442e-05	2.26814e-05	0	0	2.26814e-05	2.26814e-05	2.26814e-05	2.26814e-05	2.26814e-05	2.26814e-05	9.07256e-05	2.26814e-05	4.53628e-05	4.53628e-05	2.26814e-05	6.80442e-05	6.80442e-05	2.26814e-05	Bacteria(100);Firmicutes(100);Clostridia(100);Clostridiales(100);Ruminococcaceae(100);Sporobacter(95);
Otu00634	2.26814e-05	0	0	2.26814e-05	0.000136088	0	0	0	0	0	2.26814e-05	0	2.26814e-05	2.26814e-05	2.26814e-05	0.000113407	0	0	2.26814e-05	2.26814e-05	0	2.26814e-05	2.26814e-05	2.26814e-05	2.26814e-05	0	2.26814e-05	4.53628e-05	2.26814e-05	9.07256e-05	2.26814e-05	0	0	4.53628e-05	0	0	0	0	Bacteria(100);Firmicutes(100);Clostridia(99);Clostridiales(99);Ruminococcaceae(96);Ruminococcaceae_unclassified(96);
Otu00635	2.26814e-05	0	0	0	0	0	0	0	0	0	0	2.26814e-05	9.07256e-05	2.26814e-05	4.53628e-05	9.07256e-05	2.26814e-05	2.26814e-05	4.53628e-05	2.26814e-05	0	0	0	0	0	4.53628e-05	2.26814e-05	4.53628e-05	4.53628e-05	2.26814e-05	2.26814e-05	4.53628e-05	0	4.53628e-05	0	0	2.26814e-05	0.000136088	Bacteria(100);Firmicutes(100);Clostridia(100);Clostridiales(100);Ruminococcaceae(100);Ruminococcaceae_unclassified(100);
Otu00636	0	0	0	2.26814e-05	2.26814e-05	4.53628e-05	2.26814e-05	0	0	0	0	2.26814e-05	2.26814e-05	0	2.26814e-05	4.53628e-05	9.07256e-05	0	0	2.26814e-05	2.26814e-05	2.26814e-05	2.26814e-05	2.26814e-05	0	2.26814e-05	6.80442e-05	2.26814e-05	0	2.26814e-05	4.53628e-05	4.53628e-05	6.80442e-05	0	4.53628e-05	4.53628e-05	2.26814e-05	4.53628e-05	Bacteria(100);Firmicutes(75);Firmicutes_unclassified(75);Firmicutes_unclassified(75);Firmicutes_unclassified(75);Firmicutes_unclassified(75);
Otu00637	0	0	0.000635079	0	0.000703123	0	0	0	0	0	0	2.26814e-05	0	2.26814e-05	0	4.53628e-05	0	0	0	0	0	0	0	0	2.26814e-05	0	0	0	0	0	0	0	0	0	0	0	0	0	Bacteria(100);Firmicutes(100);Bacilli(100);Lactobacillales(100);Leuconostocaceae(100);Weissella(100);
Otu00638	2.26814e-05	4.53628e-05	0	0	0	4.53628e-05	2.26814e-05	4.53628e-05	0	2.26814e-05	0	0	2.26814e-05	4.53628e-05	6.80442e-05	6.80442e-05	2.26814e-05	2.26814e-05	0	2.26814e-05	2.26814e-05	6.80442e-05	6.80442e-05	2.26814e-05	0	4.53628e-05	2.26814e-05	0	6.80442e-05	4.53628e-05	0	0	2.26814e-05	0	0	0	2.26814e-05	2.26814e-05	Bacteria(100);Firmicutes(93);Firmicutes_unclassified(85);Firmicutes_unclassified(85);Firmicutes_unclassified(85);Firmicutes_unclassified(85);
Otu00639	0	4.53628e-05	0.000589716	6.80442e-05	0.000272177	2.26814e-05	2.26814e-05	0.000113407	2.26814e-05	4.53628e-05	4.53628e-05	0	0	0	0	0	0	0	0	0	0	0	0	0	0	0	2.26814e-05	0	4.53628e-05	0	0	0	0	0	0	0	0	0	Bacteria(100);Proteobacteria(100);Gammaproteobacteria(100);Pseudomonadales(100);Pseudomonadaceae(100);Pseudomonas(99);
Otu00640	0	0	4.53628e-05	4.53628e-05	0	0	4.53628e-05	0	4.53628e-05	0	0	0	4.53628e-05	0	2.26814e-05	4.53628e-05	2.26814e-05	0	4.53628e-05	0	0	0	2.26814e-05	0	2.26814e-05	0	0	2.26814e-05	0	2.26814e-05	0	2.26814e-05	6.80442e-05	2.26814e-05	2.26814e-05	0	6.80442e-05	0	Bacteria(100);Firmicutes(100);Clostridia(100);Clostridiales(100);Lachnospiraceae(100);Lachnospiraceae_unclassified(100);
Otu00641	0	0	2.26814e-05	2.26814e-05	4.53628e-05	9.07256e-05	2.26814e-05	4.53628e-05	0.000113407	4.53628e-05	0	2.26814e-05	2.26814e-05	2.26814e-05	0	0	0	0	2.26814e-05	0	2.26814e-05	2.26814e-05	0	0	0	0	0	0	2.26814e-05	0	2.26814e-05	0	0	0	0	2.26814e-05	0	0	Bacteria(100);Firmicutes(100);Bacilli(100);Lactobacillales(100);Lactobacillaceae(99);Lactobacillus(99);
Otu00642	0	2.26814e-05	0	0	0	0	6.80442e-05	0	6.80442e-05	0	0	2.26814e-05	0	4.53628e-05	0	0.000113407	4.53628e-05	0	0	6.80442e-05	4.53628e-05	0	2.26814e-05	0	2.26814e-05	6.80442e-05	0	0	2.26814e-05	0	0	0	0	0	0	0	0.000136088	0	Bacteria(100);Firmicutes(100);Clostridia(100);Clostridiales(100);Ruminococcaceae(100);Ruminococcaceae_unclassified(100);
Otu00643	4.53628e-05	2.26814e-05	0	0	0	0	2.26814e-05	0	0	0	0	2.26814e-05	0	9.07256e-05	0	2.26814e-05	0	0	2.26814e-05	2.26814e-05	0	0	2.26814e-05	0	4.53628e-05	0	2.26814e-05	4.53628e-05	2.26814e-05	4.53628e-05	2.26814e-05	6.80442e-05	2.26814e-05	2.26814e-05	4.53628e-05	4.53628e-05	0	2.26814e-05	Bacteria(100);Bacteria_unclassified(100);Bacteria_unclassified(100);Bacteria_unclassified(100);Bacteria_unclassified(100);Bacteria_unclassified(100);
Otu00644	0	0	0.000136088	0	9.07256e-05	2.26814e-05	0	0	0	0	0	0	0	0	0	0	0	0	0	0	0	0	0	0	0	0	0	0	0	0	0	0	0	0	0	0	0	0	Bacteria(100);Firmicutes(100);Bacilli(100);Bacillales(100);Bacillaceae_1(93);Bacillaceae_1_unclassified(89);
Otu00645	2.26814e-05	6.80442e-05	0	2.26814e-05	2.26814e-05	6.80442e-05	0	2.26814e-05	2.26814e-05	2.26814e-05	4.53628e-05	2.26814e-05	4.53628e-05	0	6.80442e-05	2.26814e-05	4.53628e-05	0	0	4.53628e-05	4.53628e-05	0	4.53628e-05	6.80442e-05	0	6.80442e-05	2.26814e-05	2.26814e-05	2.26814e-05	0	0	0	2.26814e-05	4.53628e-05	0	4.53628e-05	0	0	Bacteria(100);Bacteroidetes(100);Bacteroidia(100);Bacteroidales(100);Rikenellaceae(100);Alistipes(100);
Otu00646	0	4.53628e-05	6.80442e-05	0	0	0	0	0	4.53628e-05	2.26814e-05	0	4.53628e-05	9.07256e-05	2.26814e-05	0	0	0	2.26814e-05	0	0	0	2.26814e-05	2.26814e-05	4.53628e-05	6.80442e-05	2.26814e-05	4.53628e-05	4.53628e-05	2.26814e-05	0	2.26814e-05	4.53628e-05	0	2.26814e-05	2.26814e-05	2.26814e-05	0	2.26814e-05	Bacteria(100);Bacteria_unclassified(100);Bacteria_unclassified(100);Bacteria_unclassified(100);Bacteria_unclassified(100);Bacteria_unclassified(100);
Otu00647	0	0	0	0	0.000907256	0	0	0	0	0	0	0	0	0	0	0	0	0	0	0	0	0	0	0	0	0	0	0	0	0	0	0	0	0	0	0	0	0	Bacteria(100);Actinobacteria(100);Actinobacteria(100);Gaiellales(100);Gaiellaceae(100);Gaiella(100);
Otu00648	0	0	0	2.26814e-05	0	0	0	2.26814e-05	2.26814e-05	0	2.26814e-05	0	0	2.26814e-05	0	0	2.26814e-05	4.53628e-05	0	2.26814e-05	0	2.26814e-05	4.53628e-05	2.26814e-05	0	2.26814e-05	0	0	0	0	2.26814e-05	6.80442e-05	0	0	4.53628e-05	0	4.53628e-05	6.80442e-05	Bacteria(100);Firmicutes(100);Clostridia(100);Clostridiales(100);Clostridiales_unclassified(100);Clostridiales_unclassified(100);
Otu00649	0	0	0	0	0	0	6.80442e-05	0	0	0	0	6.80442e-05	0	9.07256e-05	4.53628e-05	4.53628e-05	6.80442e-05	2.26814e-05	0	0	2.26814e-05	2.26814e-05	0	4.53628e-05	4.53628e-05	0	0	2.26814e-05	0	2.26814e-05	2.26814e-05	2.26814e-05	6.80442e-05	2.26814e-05	0	4.53628e-05	4.53628e-05	4.53628e-05	Bacteria(100);Firmicutes(100);Clostridia(100);Clostridiales(100);Lachnospiraceae(98);Lachnospiraceae_unclassified(98);
Otu00650	0	0	0.000113407	0	0.000113407	0	0	0	0	0	0	0	0	0	0	0	0	0	0	0	0	0	0	0	0	0	0	0	0	0	0	0	0	0	0	0	0	0	Bacteria(100);Firmicutes(100);Bacilli(100);Bacillales(100);Bacillales_unclassified(87);Bacillales_unclassified(87);
Otu00651	0	0	2.26814e-05	2.26814e-05	0	0	0	0	0	0	0	6.80442e-05	6.80442e-05	0	2.26814e-05	0	0	2.26814e-05	2.26814e-05	0	6.80442e-05	2.26814e-05	0.000136088	4.53628e-05	9.07256e-05	2.26814e-05	0	4.53628e-05	4.53628e-05	0	0	2.26814e-05	2.26814e-05	2.26814e-05	0	0	2.26814e-05	2.26814e-05	Bacteria(100);Firmicutes(100);Firmicutes_unclassified(100);Firmicutes_unclassified(100);Firmicutes_unclassified(100);Firmicutes_unclassified(100);
Otu00652	0	2.26814e-05	2.26814e-05	0	0	2.26814e-05	2.26814e-05	4.53628e-05	2.26814e-05	4.53628e-05	9.07256e-05	0	2.26814e-05	6.80442e-05	2.26814e-05	2.26814e-05	0	0	0	4.53628e-05	2.26814e-05	0	6.80442e-05	0	0	2.26814e-05	0	2.26814e-05	0	4.53628e-05	2.26814e-05	6.80442e-05	0	2.26814e-05	0	0	2.26814e-05	0	Bacteria(100);Bacteroidetes(100);Bacteroidia(100);Bacteroidales(100);Porphyromonadaceae(100);Porphyromonadaceae_unclassified(100);
Otu00653	4.53628e-05	6.80442e-05	4.53628e-05	0	6.80442e-05	0	0	0.000113407	2.26814e-05	2.26814e-05	0	0	0	2.26814e-05	0	0	0	4.53628e-05	0	0	0	0	0	2.26814e-05	0	2.26814e-05	0	0	2.26814e-05	2.26814e-05	6.80442e-05	6.80442e-05	6.80442e-05	2.26814e-05	0	0	9.07256e-05	0	Bacteria(100);Firmicutes(100);Bacilli(100);Lactobacillales(100);Lactobacillaceae(88);Lactobacillaceae_unclassified(71);
Otu00654	2.26814e-05	0	0	0	0	0	2.26814e-05	0	2.26814e-05	0	4.53628e-05	2.26814e-05	2.26814e-05	0	4.53628e-05	0	2.26814e-05	0	0	2.26814e-05	6.80442e-05	0	4.53628e-05	4.53628e-05	6.80442e-05	0	6.80442e-05	0	0	4.53628e-05	2.26814e-05	4.53628e-05	4.53628e-05	4.53628e-05	0	0	2.26814e-05	0	Bacteria(100);Firmicutes(100);Clostridia(100);Clostridiales(100);Ruminococcaceae(100);Ruminococcaceae_unclassified(100);
Otu00655	2.26814e-05	0	0	0	0	2.26814e-05	2.26814e-05	0	0	0	0	0	2.26814e-05	2.26814e-05	9.07256e-05	0	0	0	2.26814e-05	2.26814e-05	2.26814e-05	6.80442e-05	2.26814e-05	2.26814e-05	0.000136088	0	2.26814e-05	0	2.26814e-05	0	2.26814e-05	0	0	0	6.80442e-05	2.26814e-05	0	0	Bacteria(100);Firmicutes(100);Clostridia(100);Clostridiales(100);Lachnospiraceae(100);Lachnospiraceae_unclassified(100);
Otu00656	0	0	0	0	0	0	0	0	0	0	4.53628e-05	0	0	0.000181451	2.26814e-05	0	0.000113407	2.26814e-05	0	9.07256e-05	0	0	0	0	0	0	0	0	2.26814e-05	0	2.26814e-05	0	4.53628e-05	0	0	0	2.26814e-05	0	Bacteria(100);Firmicutes(100);Clostridia(100);Clostridiales(100);Lachnospiraceae(100);Lachnospiraceae_unclassified(100);
Otu00657	2.26814e-05	0	0	2.26814e-05	0	0	0	0	0	0	0	2.26814e-05	2.26814e-05	2.26814e-05	2.26814e-05	0	0.000181451	0	9.07256e-05	9.07256e-05	2.26814e-05	6.80442e-05	0	0	0	0	0.00015877	2.26814e-05	9.07256e-05	0	0	0	0	0	0	0	0	6.80442e-05	Bacteria(100);Firmicutes(100);Clostridia(100);Clostridiales(100);Lachnospiraceae(100);Lachnospiraceae_unclassified(100);
Otu00658	0	0	2.26814e-05	0	0	0	0	2.26814e-05	2.26814e-05	0	0	0	0	0	0	0	0	0	4.53628e-05	0	0	2.26814e-05	4.53628e-05	6.80442e-05	6.80442e-05	2.26814e-05	4.53628e-05	0	2.26814e-05	2.26814e-05	2.26814e-05	0	0	6.80442e-05	2.26814e-05	2.26814e-05	4.53628e-05	0	Bacteria(100);Bacteria_unclassified(99);Bacteria_unclassified(99);Bacteria_unclassified(99);Bacteria_unclassified(99);Bacteria_unclassified(99);
Otu00659	0	2.26814e-05	0	2.26814e-05	0	0	0	0	0	0	2.26814e-05	9.07256e-05	0	2.26814e-05	2.26814e-05	2.26814e-05	4.53628e-05	0	4.53628e-05	4.53628e-05	2.26814e-05	0	0	0	0	0	2.26814e-05	0	4.53628e-05	0	0	4.53628e-05	0	0	2.26814e-05	0	4.53628e-05	2.26814e-05	Bacteria(100);Firmicutes(100);Clostridia(100);Clostridiales(100);Lachnospiraceae(100);Lachnospiraceae_unclassified(100);
Otu00660	2.26814e-05	0	0	0	0	0	0	0	2.26814e-05	2.26814e-05	0	2.26814e-05	0	2.26814e-05	0	4.53628e-05	0.000476309	0	0	0.000136088	0	0	0	2.26814e-05	4.53628e-05	0	0	0	0	0	0	2.26814e-05	0	0	0	0	0	0	Bacteria(100);Firmicutes(100);Clostridia(100);Clostridiales(100);Lachnospiraceae(100);Lachnospiraceae_unclassified(100);
Otu00661	2.26814e-05	2.26814e-05	2.26814e-05	2.26814e-05	2.26814e-05	0	0	0	0	0	9.07256e-05	6.80442e-05	0	4.53628e-05	0	2.26814e-05	4.53628e-05	0	0	0	0	6.80442e-05	2.26814e-05	6.80442e-05	4.53628e-05	9.07256e-05	6.80442e-05	0	4.53628e-05	0	0	0	0	0	0	0	0	0	Bacteria(100);Firmicutes(100);Bacilli(100);Bacillales(100);Bacillales_Incertae_Sedis_XI(100);Gemella(100);
Otu00662	0	0	2.26814e-05	0	4.53628e-05	2.26814e-05	2.26814e-05	0	0	4.53628e-05	0	0	0	0	0	0	0	0	0	0	0	0	0	0	0	0	0	0	0	0	0	0	0	0	0	0	0	0	Bacteria(100);Proteobacteria(100);Betaproteobacteria(99);Burkholderiales(99);Comamonadaceae(99);Comamonadaceae_unclassified(86);
Otu00663	0	0	2.26814e-05	2.26814e-05	0	0	0	2.26814e-05	0	2.26814e-05	0	0	6.80442e-05	0	2.26814e-05	2.26814e-05	2.26814e-05	0	0	2.26814e-05	2.26814e-05	0	0	0	2.26814e-05	0	0	2.26814e-05	2.26814e-05	0	0	0	2.26814e-05	0	4.53628e-05	9.07256e-05	4.53628e-05	6.80442e-05	Bacteria(100);Firmicutes(100);Clostridia(100);Clostridiales(100);Ruminococcaceae(100);Intestinimonas(92);
Otu00664	4.53628e-05	0	0	0	0	4.53628e-05	0	0	0	0	0	0	4.53628e-05	0	0	6.80442e-05	0	0	6.80442e-05	2.26814e-05	0	2.26814e-05	0	0	2.26814e-05	0	0	2.26814e-05	2.26814e-05	0	4.53628e-05	0	2.26814e-05	0	4.53628e-05	0	4.53628e-05	2.26814e-05	Bacteria(100);Firmicutes(100);Erysipelotrichia(100);Erysipelotrichales(100);Erysipelotrichaceae(100);Erysipelotrichaceae_unclassified(100);
Otu00665	0.000113407	9.07256e-05	0	0	0	6.80442e-05	0	6.80442e-05	0	0	0	0	0	0	0	4.53628e-05	0	0	0	0	0	0	0	0	2.26814e-05	0	0	2.26814e-05	4.53628e-05	0	0	2.26814e-05	0	0	0	0	0	2.26814e-05	Bacteria(100);Bacteroidetes(100);Bacteroidia(100);Bacteroidales(100);Porphyromonadaceae(100);Porphyromonadaceae_unclassified(100);
Otu00666	0	0	2.26814e-05	0	0	0	2.26814e-05	0	0	0.000136088	2.26814e-05	0	0	2.26814e-05	0	2.26814e-05	0.000136088	2.26814e-05	2.26814e-05	2.26814e-05	0	0	2.26814e-05	0	0	4.53628e-05	2.26814e-05	0	0	0	0	0	0	4.53628e-05	4.53628e-05	0	0	0	Bacteria(100);Bacteroidetes(100);Bacteroidia(100);Bacteroidales(100);Porphyromonadaceae(100);Porphyromonadaceae_unclassified(100);
Otu00667	0	0	0	0	0	0	0	0	0	0	0	0	0	0	0	0	0	0	0	0	0	0	0	0	0	0	0	0	0	0	0	0	0	0	0	0	0	0	Bacteria(100);Bacteroidetes(100);Bacteroidia(100);Bacteroidales(100);Bacteroidaceae(100);Bacteroides(100);
Otu00668	0	0	2.26814e-05	2.26814e-05	0	0	0.000113407	0	0	2.26814e-05	4.53628e-05	0	0	0	0.00015877	0	0	2.26814e-05	0	2.26814e-05	0	0	0	0	0	0	0	0	0	2.26814e-05	0	0	0	0	0	6.80442e-05	0.000113407	0	Bacteria(100);Firmicutes(100);Clostridia(100);Clostridiales(100);Ruminococcaceae(100);Intestinimonas(99);
Otu00669	0	0	0	0	0.000249495	0	0	0	2.26814e-05	0	0	0	0	0	0	0	0	0	0	0	0	0	0	0	0	0	0	0	0	0	0	0	0	0	0	0	0	0	Bacteria(100);Acidobacteria(100);Acidobacteria_Gp6(100);Gp6(100);Gp6_unclassified(100);Gp6_unclassified(100);
Otu00670	2.26814e-05	2.26814e-05	2.26814e-05	2.26814e-05	0	0	2.26814e-05	2.26814e-05	2.26814e-05	0	6.80442e-05	2.26814e-05	2.26814e-05	2.26814e-05	0	0	0	2.26814e-05	0	4.53628e-05	2.26814e-05	0	2.26814e-05	0	2.26814e-05	0	4.53628e-05	0	2.26814e-05	4.53628e-05	0	0	0	0	2.26814e-05	0	2.26814e-05	9.07256e-05	Bacteria(100);Bacteria_unclassified(100);Bacteria_unclassified(100);Bacteria_unclassified(100);Bacteria_unclassified(100);Bacteria_unclassified(100);
Otu00671	4.53628e-05	4.53628e-05	4.53628e-05	0	0	6.80442e-05	2.26814e-05	0.000226814	0.000136088	2.26814e-05	2.26814e-05	2.26814e-05	0	0	0	0	0	0	2.26814e-05	0	6.80442e-05	0	0	2.26814e-05	0	0	0	0	0	0	0	2.26814e-05	0	0	0	0	0	0	Bacteria(100);Firmicutes(100);Bacilli(100);Lactobacillales(100);Lactobacillaceae(100);Lactobacillus(100);
Otu00672	0	0	0	2.26814e-05	0	4.53628e-05	0	2.26814e-05	6.80442e-05	0	2.26814e-05	2.26814e-05	2.26814e-05	4.53628e-05	0	2.26814e-05	4.53628e-05	0	2.26814e-05	4.53628e-05	2.26814e-05	2.26814e-05	0	0	0	0	4.53628e-05	2.26814e-05	0	4.53628e-05	0	0	0	2.26814e-05	0	0	0	0	Bacteria(100);Firmicutes(100);Clostridia(100);Clostridiales(100);Lachnospiraceae(100);Lachnospiraceae_unclassified(100);
Otu00673	0	0	0	2.26814e-05	0	4.53628e-05	2.26814e-05	0	0	0	0	0	6.80442e-05	0	0	6.80442e-05	2.26814e-05	0	6.80442e-05	6.80442e-05	4.53628e-05	0	0	0	2.26814e-05	2.26814e-05	0	0	2.26814e-05	0	0	0	4.53628e-05	0	0	0	0	0	Bacteria(100);Firmicutes(100);Clostridia(100);Clostridiales(100);Lachnospiraceae(100);Lachnospiraceae_unclassified(100);
Otu00674	6.80442e-05	4.53628e-05	2.26814e-05	2.26814e-05	6.80442e-05	0	2.26814e-05	0	4.53628e-05	0	0	2.26814e-05	0	0	0	0	6.80442e-05	0	2.26814e-05	0	4.53628e-05	0	0	0	0	0	4.53628e-05	0	2.26814e-05	2.26814e-05	0	0	0	0	2.26814e-05	0	2.26814e-05	4.53628e-05	Bacteria(100);Bacteroidetes(100);Bacteroidia(100);Bacteroidales(100);Porphyromonadaceae(100);Porphyromonadaceae_unclassified(100);
Otu00675	0	0	4.53628e-05	2.26814e-05	6.80442e-05	2.26814e-05	0	0	0	0	0	0	0	0	0	0	0	0	2.26814e-05	2.26814e-05	0	0	2.26814e-05	2.26814e-05	9.07256e-05	2.26814e-05	0	2.26814e-05	4.53628e-05	2.26814e-05	0	9.07256e-05	4.53628e-05	2.26814e-05	0	0	2.26814e-05	0	Bacteria(100);Proteobacteria(100);Betaproteobacteria(100);Burkholderiales(100);Sutterellaceae(100);Parasutterella(100);
Otu00676	0	0	0	0	9.07256e-05	0	2.26814e-05	0	0	0	0	0	0	0	0	0	0	0	0	0	0	0	0	0	0	0	0	0	0	0	0	0	0	0	0	0	0	0	Bacteria(100);Proteobacteria(100);Betaproteobacteria(100);Burkholderiales(100);Comamonadaceae(100);Comamonadaceae_unclassified(96);
Otu00677	4.53628e-05	2.26814e-05	0	0	2.26814e-05	0	4.53628e-05	2.26814e-05	6.80442e-05	6.80442e-05	0	0	2.26814e-05	0	0	0	0	0	0	0	0	0	0	0	0	0	0	2.26814e-05	0	0	0.000136088	0.000136088	4.53628e-05	0	0	0	0	0	Bacteria(100);Firmicutes(100);Bacilli(100);Lactobacillales(100);Lactobacillaceae(90);Lactobacillus(73);
Otu00678	2.26814e-05	0	0	0	0.00031754	2.26814e-05	2.26814e-05	0	0	0	0	0	0	0	0	0	0	0	0	0	0	0	0	0	0	0	0	0	0	0	0	0	0	0	0	0	0	0	Bacteria(100);Acidobacteria(100);Acidobacteria_Gp6(100);Gp6(100);Gp6_unclassified(100);Gp6_unclassified(100);
Otu00679	0	0	0	0	0	0	0	0	0	0	0	0	0	0	0	0	0	0	0	0	0	0	0	0	0	0	0	0	0	0	0	0	6.80442e-05	0	0	0	0	0	Bacteria(100);Proteobacteria(100);Gammaproteobacteria(100);Pseudomonadales(100);Moraxellaceae(100);Psychrobacter(100);
Otu00680	0	0	0	0	0	0	0	0	0	0	6.80442e-05	2.26814e-05	4.53628e-05	0	0	0	0	4.53628e-05	0	0	0	0	0	0	2.26814e-05	0	0	2.26814e-05	0	0	4.53628e-05	0	2.26814e-05	4.53628e-05	4.53628e-05	4.53628e-05	2.26814e-05	4.53628e-05	Bacteria(100);Bacteroidetes(100);Bacteroidetes_unclassified(99);Bacteroidetes_unclassified(99);Bacteroidetes_unclassified(99);Bacteroidetes_unclassified(99);
Otu00681	9.07256e-05	2.26814e-05	0	0	0	0	0	0	0	2.26814e-05	0	0	0	9.07256e-05	0	0	0	2.26814e-05	0	0	4.53628e-05	4.53628e-05	0	0	0	0	0	0	6.80442e-05	2.26814e-05	0	2.26814e-05	6.80442e-05	0	6.80442e-05	0	0	6.80442e-05	Bacteria(100);Firmicutes(100);Clostridia(100);Clostridiales(100);Lachnospiraceae(100);Lachnospiraceae_unclassified(100);
Otu00682	0	0	0	0	2.26814e-05	2.26814e-05	2.26814e-05	0	2.26814e-05	0	2.26814e-05	0	2.26814e-05	0	0	4.53628e-05	2.26814e-05	0	2.26814e-05	4.53628e-05	0	4.53628e-05	0	0	2.26814e-05	2.26814e-05	0	2.26814e-05	0	4.53628e-05	0	2.26814e-05	0	0	0	0	0	2.26814e-05	Bacteria(100);Firmicutes(100);Clostridia(100);Clostridiales(100);Clostridiales_unclassified(100);Clostridiales_unclassified(100);
Otu00683	0	0	0	4.53628e-05	6.80442e-05	0	0	0	0	0	0	0	0	0	0	0	0	0	0	0	0	0	0	0	0	0	0	0	0	0	0	0	0	0	0	0	0	0	Bacteria(100);Proteobacteria(100);Alphaproteobacteria(100);Rhizobiales(100);Hyphomicrobiaceae(99);Hyphomicrobium(77);
Otu00684	0	2.26814e-05	4.53628e-05	2.26814e-05	0	2.26814e-05	2.26814e-05	0	2.26814e-05	0	2.26814e-05	2.26814e-05	6.80442e-05	0	0	2.26814e-05	2.26814e-05	0	0	0	0	0	2.26814e-05	0	6.80442e-05	0	2.26814e-05	0	0	0	0	0	4.53628e-05	2.26814e-05	0	4.53628e-05	2.26814e-05	0	Bacteria(100);Firmicutes(99);Clostridia(99);Clostridia_unclassified(93);Clostridia_unclassified(93);Clostridia_unclassified(93);
Otu00685	0	4.53628e-05	6.80442e-05	4.53628e-05	0	6.80442e-05	9.07256e-05	6.80442e-05	9.07256e-05	2.26814e-05	0	0	0	0	0	0	0	0	0	0	0	0	0	0	4.53628e-05	2.26814e-05	2.26814e-05	0	0	0	0	0	0	2.26814e-05	0	0	0	0	Bacteria(100);Firmicutes(100);Bacilli(100);Lactobacillales(100);Lactobacillaceae(100);Lactobacillus(100);
Otu00686	0	0	0	0	0	0	0	0	0	2.26814e-05	0	0	0	0	0	0	0	0	0	0	0	0	0	0	0	0	0	0	0	0	0	0	0	0	0	0	0	0	Bacteria(100);Nitrospirae(100);Nitrospira(100);Nitrospirales(100);Nitrospiraceae(100);Nitrospira(100);
Otu00687	2.26814e-05	0	2.26814e-05	4.53628e-05	0	0	0	0	0	0	0	2.26814e-05	0	0	0	4.53628e-05	4.53628e-05	0	0	2.26814e-05	0	0	0	2.26814e-05	6.80442e-05	0	0	0	0	0	0	2.26814e-05	0	0	0	2.26814e-05	0	0	Bacteria(100);Bacteroidetes(100);Bacteroidia(100);Bacteroidales(100);Porphyromonadaceae(100);Porphyromonadaceae_unclassified(100);
Otu00688	0	0	0	0	0	2.26814e-05	0	2.26814e-05	0	0	2.26814e-05	2.26814e-05	0	2.26814e-05	0	2.26814e-05	4.53628e-05	0	0	4.53628e-05	0	0	0	0	0	0	0	0	2.26814e-05	2.26814e-05	2.26814e-05	2.26814e-05	6.80442e-05	0	2.26814e-05	0.000181451	2.26814e-05	2.26814e-05	Bacteria(100);Firmicutes(97);Firmicutes_unclassified(91);Firmicutes_unclassified(91);Firmicutes_unclassified(91);Firmicutes_unclassified(91);
Otu00689	0	0	0	2.26814e-05	0	0	4.53628e-05	0	2.26814e-05	2.26814e-05	0	2.26814e-05	0	0	2.26814e-05	4.53628e-05	2.26814e-05	0	2.26814e-05	2.26814e-05	2.26814e-05	2.26814e-05	0	2.26814e-05	2.26814e-05	0	0	0	0	0	6.80442e-05	2.26814e-05	2.26814e-05	0	2.26814e-05	0	0	0	Bacteria(100);Firmicutes(100);Clostridia(100);Clostridiales(100);Ruminococcaceae(100);Clostridium_IV(97);
Otu00690	2.26814e-05	0	0	0	0	0	2.26814e-05	0	0	0	0	0	2.26814e-05	0	2.26814e-05	2.26814e-05	2.26814e-05	0	0	0	0	0	0	0	0	0	0	0	0	0	0	2.26814e-05	0	0	0	0	0	0	Bacteria(100);Firmicutes(100);Clostridia(100);Clostridiales(100);Lachnospiraceae(100);Lachnospiraceae_unclassified(100);
Otu00691	0	2.26814e-05	0	2.26814e-05	0	2.26814e-05	0	4.53628e-05	2.26814e-05	0	0.000113407	0	2.26814e-05	2.26814e-05	0	2.26814e-05	0	0	2.26814e-05	0	4.53628e-05	0	0	0	0	0	0	0	0	2.26814e-05	0	0	0	0	2.26814e-05	0	4.53628e-05	2.26814e-05	Bacteria(100);Firmicutes(95);Firmicutes_unclassified(95);Firmicutes_unclassified(95);Firmicutes_unclassified(95);Firmicutes_unclassified(95);
Otu00692	0	0	0	0	0	0	0	0	0	0	0	0	0	6.80442e-05	4.53628e-05	2.26814e-05	0	0	6.80442e-05	6.80442e-05	4.53628e-05	2.26814e-05	0	0	0	0	2.26814e-05	0	0	0	0	2.26814e-05	0	4.53628e-05	2.26814e-05	2.26814e-05	0	0	Bacteria(100);Firmicutes(100);Clostridia(100);Clostridiales(100);Lachnospiraceae(100);Lachnospiraceae_unclassified(100);
Otu00693	0	2.26814e-05	2.26814e-05	4.53628e-05	0	0	2.26814e-05	0	2.26814e-05	2.26814e-05	0	2.26814e-05	2.26814e-05	0	0	0	4.53628e-05	2.26814e-05	2.26814e-05	2.26814e-05	6.80442e-05	4.53628e-05	4.53628e-05	0	0	0	0	0	0	4.53628e-05	0	2.26814e-05	2.26814e-05	0	2.26814e-05	0	4.53628e-05	2.26814e-05	Bacteria(100);Firmicutes(100);Bacilli(100);Lactobacillales(100);Streptococcaceae(100);Streptococcus(100);
Otu00694	0	0	0	0	0	0	0	0	2.26814e-05	0	6.80442e-05	0	2.26814e-05	0.000204133	6.80442e-05	2.26814e-05	0	0	0	0	4.53628e-05	0	0	2.26814e-05	6.80442e-05	0	6.80442e-05	0	0	0	0	0	2.26814e-05	0	0	0	0	0	Bacteria(100);Firmicutes(100);Clostridia(100);Clostridiales(100);Lachnospiraceae(100);Lachnospiraceae_unclassified(100);
Otu00695	0	2.26814e-05	0	0	2.26814e-05	0	0	0	0	0	2.26814e-05	2.26814e-05	2.26814e-05	2.26814e-05	9.07256e-05	0	0	0	0	0	0	4.53628e-05	6.80442e-05	4.53628e-05	0	2.26814e-05	0	2.26814e-05	0.000249495	0	0	0	0	0	0	0	0	0	Bacteria(100);Firmicutes(100);Bacilli(100);Bacillales(100);Staphylococcaceae(100);Staphylococcus(100);
Otu00696	0	2.26814e-05	0	0	0.000249495	0	2.26814e-05	2.26814e-05	0	0	0	0	0	0	0	0	0	0	0	0	0	0	0	0	0	0	0	0	0	0	0	0	0	0	0	0	0	0	Bacteria(100);Proteobacteria(100);Alphaproteobacteria(100);Rhizobiales(100);Rhizobiales_unclassified(100);Rhizobiales_unclassified(100);
Otu00697	2.26814e-05	0	0	0	0	2.26814e-05	0	0	0	0	2.26814e-05	2.26814e-05	4.53628e-05	4.53628e-05	2.26814e-05	0	0	0	0	2.26814e-05	0	0	0	0	2.26814e-05	0	0	0	0	2.26814e-05	2.26814e-05	0	0	0	2.26814e-05	0	4.53628e-05	4.53628e-05	Bacteria(100);Bacteria_unclassified(100);Bacteria_unclassified(100);Bacteria_unclassified(100);Bacteria_unclassified(100);Bacteria_unclassified(100);
Otu00698	2.26814e-05	0	0	0	0	0	2.26814e-05	0	0	0	0	2.26814e-05	0	0	2.26814e-05	0	0	0	2.26814e-05	0.00015877	0	0	0	2.26814e-05	0	0	0	0	0	0	2.26814e-05	0	0	0	0	0	0	6.80442e-05	Bacteria(100);Firmicutes(100);Clostridia(100);Clostridiales(100);Lachnospiraceae(100);Lachnospiraceae_unclassified(100);
Otu00699	4.53628e-05	0	0	0	0.000136088	0	0	0	0	0	0	0	0	0	0	0	0	0	0	0	0	0	0	0	0	0	0	0	0	0	0	0	0	0	0	0	0	0	Bacteria(100);Proteobacteria(100);Betaproteobacteria(100);Betaproteobacteria_unclassified(100);Betaproteobacteria_unclassified(100);Betaproteobacteria_unclassified(100);
Otu00700	4.53628e-05	4.53628e-05	0	2.26814e-05	4.53628e-05	0	4.53628e-05	0	0	2.26814e-05	4.53628e-05	0	4.53628e-05	0	2.26814e-05	0	0	2.26814e-05	0	0	2.26814e-05	2.26814e-05	0	2.26814e-05	0	2.26814e-05	0	4.53628e-05	0	2.26814e-05	2.26814e-05	0	0	0	0	0	2.26814e-05	2.26814e-05	Bacteria(100);Firmicutes(100);Clostridia(100);Clostridiales(100);Clostridiales_unclassified(100);Clostridiales_unclassified(100);
Otu00701	9.07256e-05	0	9.07256e-05	0	0	0	0	0	0	0	2.26814e-05	2.26814e-05	0	0	2.26814e-05	0	0	0	0	0	2.26814e-05	2.26814e-05	0	4.53628e-05	4.53628e-05	0	2.26814e-05	0	0	2.26814e-05	2.26814e-05	0	0	0	2.26814e-05	0	0	0	Bacteria(100);Firmicutes(100);Clostridia(100);Clostridiales(100);Lachnospiraceae(100);Lachnospiraceae_unclassified(100);
Otu00702	0	0	0	0	0.000113407	0	0	0	0	0	0	0	0	0	0	0	0	0	0	0	0	0	0	0	0	0	0	0	0	0	0	0	0	0	0	0	0	0	Bacteria(100);Bacteria_unclassified(100);Bacteria_unclassified(100);Bacteria_unclassified(100);Bacteria_unclassified(100);Bacteria_unclassified(100);
Otu00703	0	0	0	0	0	0	2.26814e-05	0	0	0	0	4.53628e-05	0	4.53628e-05	4.53628e-05	4.53628e-05	2.26814e-05	4.53628e-05	0	6.80442e-05	0	0	0	0	0	0	0	2.26814e-05	2.26814e-05	0	0	2.26814e-05	2.26814e-05	0	0	4.53628e-05	4.53628e-05	0	Bacteria(100);Firmicutes(100);Clostridia(97);Clostridiales(97);Clostridiales_unclassified(97);Clostridiales_unclassified(97);
Otu00704	0	0	0	0	0	0	2.26814e-05	4.53628e-05	0	0	0	0	0	0	0	0	0	0	0	0	0	0	0	0	0	0	0	0	0	0	2.26814e-05	0.000385584	0	0	0	0	0	2.26814e-05	Bacteria(100);Bacteroidetes(100);Bacteroidia(100);Bacteroidales(100);Bacteroidaceae(100);Bacteroides(100);
Otu00705	0	2.26814e-05	0	0	0	0	0	0	0	0	0	0	6.80442e-05	0	2.26814e-05	0	2.26814e-05	0	0	0	0	0	0	4.53628e-05	0	0	2.26814e-05	0	2.26814e-05	0	0	6.80442e-05	2.26814e-05	2.26814e-05	0	0	0	2.26814e-05	Bacteria(100);Bacteroidetes(99);Bacteroidia(82);Bacteroidales(82);Bacteroidales_unclassified(64);Bacteroidales_unclassified(64);
Otu00706	0	0	4.53628e-05	2.26814e-05	6.80442e-05	2.26814e-05	0	9.07256e-05	9.07256e-05	0	2.26814e-05	0	0	0	0	2.26814e-05	0	0	0	0	0	2.26814e-05	0	2.26814e-05	0	2.26814e-05	0	0	0	0	0	0	0	4.53628e-05	2.26814e-05	0	0	0	Bacteria(100);Firmicutes(100);Bacilli(100);Lactobacillales(100);Lactobacillaceae(100);Lactobacillus(99);
Otu00707	0	0	0	0	0.000703123	0	0	0	0	0	2.26814e-05	0	0	0	0	0	0	0	0	0	0	0	0	0	0	0	0	0	0	0	0	0	0	0	0	0	0	0	Bacteria(100);Bacteroidetes(100);Bacteroidia(100);Bacteroidales(100);Porphyromonadaceae(100);Porphyromonadaceae_unclassified(100);
Otu00708	0	0	0	2.26814e-05	0	0	0	0	0	0	0	2.26814e-05	2.26814e-05	0	0	0	0	0	0	2.26814e-05	0	0	2.26814e-05	0	0	0	0	0	0	0	9.07256e-05	0.000113407	2.26814e-05	2.26814e-05	2.26814e-05	0	0	4.53628e-05	Bacteria(100);Proteobacteria(100);Proteobacteria_unclassified(95);Proteobacteria_unclassified(95);Proteobacteria_unclassified(95);Proteobacteria_unclassified(95);
Otu00709	0	0	0	0	0	0	0	0	0	0	0	0	0	0	0	0	0	0	0	0	0	0	0	0	0	0	0	0	0	0	0	0	0	0	0	0	0	0	Bacteria(100);Proteobacteria(100);Epsilonproteobacteria(100);Campylobacterales(100);Campylobacteraceae(100);Arcobacter(100);
Otu00710	2.26814e-05	4.53628e-05	0	0	2.26814e-05	2.26814e-05	0	2.26814e-05	0	2.26814e-05	0	0	0	0	0	2.26814e-05	2.26814e-05	0	2.26814e-05	0	0	2.26814e-05	0	2.26814e-05	0	6.80442e-05	0	0	2.26814e-05	4.53628e-05	0	2.26814e-05	2.26814e-05	4.53628e-05	2.26814e-05	2.26814e-05	2.26814e-05	2.26814e-05	Bacteria(100);Bacteria_unclassified(100);Bacteria_unclassified(100);Bacteria_unclassified(100);Bacteria_unclassified(100);Bacteria_unclassified(100);
Otu00711	0	0	0.000113407	0	0	0	0	0	0	0	0	0	0	0	0	0	0	0	0	0	0	0	0	0	0	0	0	0	0	0	0	0	0	0	0	0	0	0	Bacteria(100);Firmicutes(100);Bacilli(100);Bacillales(100);Bacillaceae_1(52);Bacillaceae_1_unclassified(52);
Otu00712	0	0	0	0	0	0	0	0	0	0	0	0	0	0	0	0	0	0	0	0	0	0	0	0	0	0	0	0	0	0	0	0	0	0	0	0	0	0	Bacteria(100);Bacteroidetes(100);Bacteroidia(99);Bacteroidales(99);Porphyromonadaceae(97);Porphyromonadaceae_unclassified(97);
Otu00713	0	2.26814e-05	0	0	0	2.26814e-05	4.53628e-05	0	0	0	0	0	2.26814e-05	2.26814e-05	0	6.80442e-05	2.26814e-05	2.26814e-05	0	0	0	0	0	0	0	0	0	0	2.26814e-05	0	6.80442e-05	0	0	0	0	0	0	6.80442e-05	Bacteria(100);Firmicutes(100);Clostridia(100);Clostridiales(100);Ruminococcaceae(100);Ruminococcaceae_unclassified(100);
Otu00714	0	0	0	2.26814e-05	0.000385584	2.26814e-05	2.26814e-05	2.26814e-05	0	0	0	0	0	0	0	0	0	0	0	0	0	2.26814e-05	0	0	0	0	0	0	0	0	0	0	0	0	0	0	0	0	Bacteria(100);Proteobacteria(100);Alphaproteobacteria(100);Rhizobiales(100);Bradyrhizobiaceae(100);Bradyrhizobium(93);
Otu00715	0	0	0	2.26814e-05	0	0	0	0	2.26814e-05	0	0	0	0	2.26814e-05	0	0	0	0	0	2.26814e-05	0	0	4.53628e-05	4.53628e-05	0	2.26814e-05	0.000113407	4.53628e-05	4.53628e-05	2.26814e-05	6.80442e-05	0	0	4.53628e-05	0	2.26814e-05	0	0	Bacteria(100);Proteobacteria(100);Betaproteobacteria(100);Burkholderiales(100);Sutterellaceae(100);Parasutterella(100);
Otu00716	0	4.53628e-05	0	0	2.26814e-05	2.26814e-05	2.26814e-05	2.26814e-05	2.26814e-05	2.26814e-05	2.26814e-05	0	0	2.26814e-05	0	0	0	0	0	2.26814e-05	0	0	2.26814e-05	0	2.26814e-05	2.26814e-05	2.26814e-05	0	6.80442e-05	4.53628e-05	0	0	0	2.26814e-05	0	0	2.26814e-05	0	Bacteria(100);Bacteroidetes(100);Bacteroidia(100);Bacteroidales(100);Rikenellaceae(100);Alistipes(100);
Otu00717	2.26814e-05	0	4.53628e-05	4.53628e-05	0	0	9.07256e-05	4.53628e-05	0	2.26814e-05	0	6.80442e-05	0	0	0	0	0	0	0	4.53628e-05	0	0	2.26814e-05	0	0	4.53628e-05	0	4.53628e-05	0	2.26814e-05	6.80442e-05	0	0	0	0	4.53628e-05	0	0	Bacteria(100);Firmicutes(100);Clostridia(100);Clostridiales(100);Ruminococcaceae(100);Ruminococcaceae_unclassified(100);
Otu00718	0	0	0	0	0	0	0	0	0	0	0	0	0	0	0	0	0	0	0	0	0	0	0	0	0	0	0	0	0	0	0	0	0	0	0	0	0	0	Bacteria(100);Bacteroidetes(100);Bacteroidetes_unclassified(100);Bacteroidetes_unclassified(100);Bacteroidetes_unclassified(100);Bacteroidetes_unclassified(100);
Otu00719	2.26814e-05	0	0	0	0	2.26814e-05	2.26814e-05	4.53628e-05	0	0	4.53628e-05	0	0	0	4.53628e-05	2.26814e-05	0	2.26814e-05	0	0	0	4.53628e-05	2.26814e-05	2.26814e-05	2.26814e-05	0	0	0	2.26814e-05	0	4.53628e-05	0	0	2.26814e-05	2.26814e-05	0	0	4.53628e-05	Bacteria(100);Firmicutes(100);Clostridia(100);Clostridiales(100);Clostridiales_unclassified(100);Clostridiales_unclassified(100);
Otu00720	0	0	0	0	0.00031754	2.26814e-05	0	2.26814e-05	0	0	0	0	0	0	0	0	0	0	0	0	0	0	0	0	0	0	0	0	0	0	0	0	0	0	0	0	0	0	Bacteria(100);Acidobacteria(100);Acidobacteria_Gp1(100);Gp1(100);Gp1_unclassified(100);Gp1_unclassified(100);
Otu00721	0	2.26814e-05	2.26814e-05	0	0	0	2.26814e-05	2.26814e-05	2.26814e-05	0	0	0	0	0	0	2.26814e-05	0	0	2.26814e-05	0	0	0	0	0	0	2.26814e-05	2.26814e-05	0	0	2.26814e-05	0	0	2.26814e-05	0	4.53628e-05	4.53628e-05	2.26814e-05	6.80442e-05	Bacteria(100);Firmicutes(100);Clostridia(100);Clostridiales(100);Ruminococcaceae(100);Ruminococcaceae_unclassified(100);
Otu00722	0	0	0	0	2.26814e-05	0	0	0	0	0	0	0	0	0	0	0	0	0	0	0	0	0	0	0	0	0	0	0	0	0	2.26814e-05	2.26814e-05	2.26814e-05	2.26814e-05	0	4.53628e-05	4.53628e-05	4.53628e-05	Bacteria(100);Firmicutes(100);Bacilli(100);Bacillales(100);Bacillales_unclassified(83);Bacillales_unclassified(83);
Otu00723	0	0	0	0	0	2.26814e-05	0	2.26814e-05	2.26814e-05	0	0	0	2.26814e-05	2.26814e-05	0	0.000113407	9.07256e-05	0	0	0	0	0	0	4.53628e-05	2.26814e-05	0	0	0	4.53628e-05	0	4.53628e-05	0	0	0	0	0	2.26814e-05	0	Bacteria(100);Bacteria_unclassified(95);Bacteria_unclassified(95);Bacteria_unclassified(95);Bacteria_unclassified(95);Bacteria_unclassified(95);
Otu00724	0	2.26814e-05	0	0	2.26814e-05	0	0	0	0	0	0	0	0	0	2.26814e-05	0	0	0	0	0	0	0	0	0	0	0	0	0	0	0	0	0.000113407	0	0	0	0	6.80442e-05	0	Bacteria(100);Bacteroidetes(100);Bacteroidia(91);Bacteroidales(91);Bacteroidales_unclassified(56);Bacteroidales_unclassified(56);
Otu00725	0	0	0	0	0	0	0	0	2.26814e-05	0	0	0	0	0	2.26814e-05	0	0	2.26814e-05	4.53628e-05	0	0	0	0	6.80442e-05	2.26814e-05	0	4.53628e-05	2.26814e-05	0	0	2.26814e-05	0	2.26814e-05	2.26814e-05	2.26814e-05	0	4.53628e-05	0	Bacteria(100);Actinobacteria(100);Actinobacteria(100);Bifidobacteriales(100);Bifidobacteriaceae(100);Bifidobacterium(100);
Otu00726	2.26814e-05	9.07256e-05	0	2.26814e-05	0	2.26814e-05	0	0	4.53628e-05	0	2.26814e-05	4.53628e-05	2.26814e-05	0	2.26814e-05	6.80442e-05	2.26814e-05	0	0	0	4.53628e-05	0	0	2.26814e-05	0	2.26814e-05	2.26814e-05	2.26814e-05	0	0	0	0	0	0	2.26814e-05	0	0	0	Bacteria(100);Bacteroidetes(100);Bacteroidia(100);Bacteroidales(100);Rikenellaceae(100);Alistipes(100);
Otu00727	0	0	0	2.26814e-05	0	0	0	0	0	0	0	2.26814e-05	4.53628e-05	0	0	4.53628e-05	2.26814e-05	0	0	2.26814e-05	2.26814e-05	2.26814e-05	0	0	2.26814e-05	0	0	2.26814e-05	0	0	4.53628e-05	0	2.26814e-05	0	0	0	0	2.26814e-05	Bacteria(100);Firmicutes(100);Clostridia(100);Clostridiales(100);Lachnospiraceae(100);Lachnospiraceae_unclassified(100);
Otu00728	0	0	0	0	0	0	0	0	2.26814e-05	0	6.80442e-05	0	2.26814e-05	0	4.53628e-05	2.26814e-05	4.53628e-05	0	0	0	0	6.80442e-05	9.07256e-05	2.26814e-05	2.26814e-05	9.07256e-05	2.26814e-05	0	6.80442e-05	0	0	0	0	0	0	0	0	0	Bacteria(100);Fusobacteria(100);Fusobacteriia(100);Fusobacteriales(100);Fusobacteriaceae(100);Cetobacterium(100);
Otu00729	0	0	0	0	0.000544353	0	2.26814e-05	0	0	0	0	0	0	0	0	0	0	0	0	0	0	0	0	0	0	0	0	0	0	0	0	0	0	0	0	0	0	0	Bacteria(100);Actinobacteria(100);Actinobacteria(100);Gaiellales(100);Gaiellaceae(100);Gaiella(100);
Otu00730	0	2.26814e-05	0	0	2.26814e-05	0	0	0	0	0	0	0	0	0	0	0	0	0	0	0	0	0	0	0	0	0	0	0	0	0	0	0	0	0	0	0	0	0	Bacteria(100);Proteobacteria(100);Betaproteobacteria(100);Burkholderiales(100);Comamonadaceae(97);Comamonas(91);
Otu00731	0	2.26814e-05	0	4.53628e-05	0	4.53628e-05	9.07256e-05	0	2.26814e-05	0	0	0	2.26814e-05	6.80442e-05	0	0	6.80442e-05	0	0	9.07256e-05	0	0	0	0	2.26814e-05	0	0	2.26814e-05	2.26814e-05	0	0	0	0	2.26814e-05	0	0	0	2.26814e-05	Bacteria(100);Firmicutes(100);Clostridia(100);Clostridiales(100);Lachnospiraceae(100);Lachnospiraceae_unclassified(100);
Otu00732	2.26814e-05	4.53628e-05	0	0	0	0	0	0	0	2.26814e-05	0	0	0	9.07256e-05	0	2.26814e-05	2.26814e-05	0	0	0	0	2.26814e-05	0	0	0	0	0	2.26814e-05	0	0	0	0	0	2.26814e-05	0	2.26814e-05	2.26814e-05	0	Bacteria(100);Firmicutes(100);Clostridia(100);Clostridiales(100);Lachnospiraceae(100);Lachnospiraceae_unclassified(100);
Otu00733	2.26814e-05	0	2.26814e-05	0	0.000113407	0	2.26814e-05	2.26814e-05	4.53628e-05	4.53628e-05	0	4.53628e-05	0	0	0	0	0	0	0	0	2.26814e-05	0	2.26814e-05	0	4.53628e-05	4.53628e-05	2.26814e-05	2.26814e-05	4.53628e-05	0	4.53628e-05	0	0	0	0	2.26814e-05	0	6.80442e-05	Bacteria(100);Bacteria_unclassified(62);Bacteria_unclassified(62);Bacteria_unclassified(62);Bacteria_unclassified(62);Bacteria_unclassified(62);
Otu00734	0	0	0	0	0	4.53628e-05	0	0	0	0	0	4.53628e-05	4.53628e-05	2.26814e-05	0	2.26814e-05	0	0	2.26814e-05	6.80442e-05	4.53628e-05	2.26814e-05	0	2.26814e-05	0	0	0	0	0	0.000113407	0	0	4.53628e-05	2.26814e-05	0	0	2.26814e-05	0	Bacteria(100);Bacteria_unclassified(98);Bacteria_unclassified(98);Bacteria_unclassified(98);Bacteria_unclassified(98);Bacteria_unclassified(98);
Otu00735	6.80442e-05	2.26814e-05	0	2.26814e-05	0	0	2.26814e-05	2.26814e-05	2.26814e-05	0	2.26814e-05	0	0	0	0	0	4.53628e-05	0	4.53628e-05	2.26814e-05	0	0	2.26814e-05	2.26814e-05	0	0	0	0	0	0	2.26814e-05	2.26814e-05	9.07256e-05	0	2.26814e-05	0	0	2.26814e-05	Bacteria(100);Firmicutes(100);Clostridia(80);Clostridiales(80);Clostridiales_unclassified(80);Clostridiales_unclassified(80);
Otu00736	0	2.26814e-05	0	2.26814e-05	0	0	4.53628e-05	0	0	0	0	0	4.53628e-05	4.53628e-05	0	4.53628e-05	2.26814e-05	0	2.26814e-05	2.26814e-05	0	0	2.26814e-05	0	0	0	2.26814e-05	2.26814e-05	2.26814e-05	0	0	0	0	0	0	2.26814e-05	0	0	Bacteria(100);Firmicutes(100);Clostridia(100);Clostridiales(100);Lachnospiraceae(100);Lachnospiraceae_unclassified(100);
Otu00737	0	0	0	0	0	0	0	0	0	0	0	0	0	0	0	0	0	0	0	0	0	0	0	0	0	0	0	0	0	0	0	0	0	0	0	0	0	0	Bacteria(100);Proteobacteria(100);Betaproteobacteria(100);Betaproteobacteria_unclassified(98);Betaproteobacteria_unclassified(98);Betaproteobacteria_unclassified(98);
Otu00738	0	0	0	0	0	0	0	0	0	0	0	0	0	0	0	0	0	0	0	2.26814e-05	0	2.26814e-05	2.26814e-05	0	0	0	4.53628e-05	0	0	2.26814e-05	0	0	0	0	2.26814e-05	0	0	0	Bacteria(100);Firmicutes(100);Clostridia(100);Clostridiales(100);Lachnospiraceae(100);Lachnospiraceae_unclassified(100);
Otu00739	0	0	0	0	2.26814e-05	0	0	0	0	0	0	0	0	6.80442e-05	0	0	0	2.26814e-05	0	2.26814e-05	2.26814e-05	0.000226814	0	4.53628e-05	4.53628e-05	2.26814e-05	2.26814e-05	0	0	0	0	6.80442e-05	0	0	0	0	0	0	Bacteria(100);Firmicutes(100);Clostridia(100);Clostridiales(100);Lachnospiraceae(100);Roseburia(100);
Otu00740	0	2.26814e-05	2.26814e-05	4.53628e-05	0	4.53628e-05	0	4.53628e-05	0	2.26814e-05	9.07256e-05	0	2.26814e-05	0	0	0	0	2.26814e-05	2.26814e-05	0	0	9.07256e-05	0	0	0	0	0	0	0	0	0	4.53628e-05	4.53628e-05	0	0	0	0	0	Bacteria(100);Firmicutes(100);Clostridia(90);Clostridiales(88);Clostridiales_unclassified(88);Clostridiales_unclassified(88);
Otu00741	0	2.26814e-05	0	0	0.00015877	0	0	0	0	0	0	0	0	0	0	0	0	0	0	0	0	0	0	0	0	0	0	0	0	0	0	0	0	0	0	0	0	0	Bacteria(100);Nitrospirae(100);Nitrospira(100);Nitrospirales(100);Nitrospiraceae(100);Nitrospira(100);
Otu00742	0	2.26814e-05	0	0	0	0	0	0	0	0	0	0	0	2.26814e-05	0	2.26814e-05	0	0	0	0	0	0	0	0	0	2.26814e-05	0	2.26814e-05	0	0	4.53628e-05	0.00015877	0	0	4.53628e-05	0	0	2.26814e-05	Bacteria(100);Firmicutes(100);Clostridia(100);Clostridiales(100);Ruminococcaceae(100);Butyricicoccus(98);
Otu00743	0	2.26814e-05	0	0	0	4.53628e-05	0	0	0	0	2.26814e-05	0	2.26814e-05	0	0	0	2.26814e-05	0	2.26814e-05	2.26814e-05	0	4.53628e-05	4.53628e-05	0	0	2.26814e-05	0	0	0	0	2.26814e-05	0	0	2.26814e-05	4.53628e-05	2.26814e-05	0	0	Bacteria(100);Bacteroidetes(100);Bacteroidetes_unclassified(98);Bacteroidetes_unclassified(98);Bacteroidetes_unclassified(98);Bacteroidetes_unclassified(98);
Otu00744	0	0	0	0	0.000294858	0	0	0	0	0	0	0	0	0	0	0	0	0	0	0	0	0	0	0	0	0	0	0	0	0	0	0	0	0	0	0	0	0	Bacteria(100);Proteobacteria(100);Alphaproteobacteria(100);Rhizobiales(100);Rhizobiales_unclassified(100);Rhizobiales_unclassified(100);
Otu00745	2.26814e-05	2.26814e-05	2.26814e-05	0	0	4.53628e-05	2.26814e-05	2.26814e-05	9.07256e-05	0	2.26814e-05	0	0	0	0	0	0	2.26814e-05	2.26814e-05	0	0	0	2.26814e-05	0	9.07256e-05	0	2.26814e-05	0	0	0	2.26814e-05	2.26814e-05	0	0	0	0	0	2.26814e-05	Bacteria(100);Firmicutes(100);Clostridia(100);Clostridiales(100);Clostridiales_unclassified(100);Clostridiales_unclassified(100);
Otu00746	0	0	0	2.26814e-05	0	4.53628e-05	0	0	0	0	0	0	0	2.26814e-05	2.26814e-05	0	2.26814e-05	2.26814e-05	0	0	0	0	0	0	0	0	0	4.53628e-05	0	0	0	0	4.53628e-05	0	0	0	0	2.26814e-05	Bacteria(100);Firmicutes(100);Bacilli(100);Lactobacillales(100);Lactobacillaceae(100);Lactobacillus(100);
Otu00747	0	0	0	0	0	0	0	0	0	0	0	0	0	0	0	0	0	0	0	0	0	0	0	0	0	0	0	0	0	0	0	0	0	0	0	0	0	0	Bacteria(100);Firmicutes(100);Bacilli(100);Bacillales(100);Alicyclobacillaceae(100);Tumebacillus(100);
Otu00748	2.26814e-05	0	0	2.26814e-05	0	0	0	4.53628e-05	2.26814e-05	2.26814e-05	0	2.26814e-05	2.26814e-05	2.26814e-05	2.26814e-05	0	0	0	9.07256e-05	2.26814e-05	0	0	0	2.26814e-05	0	0	0	2.26814e-05	6.80442e-05	0	2.26814e-05	0	0	2.26814e-05	2.26814e-05	0	2.26814e-05	0	Bacteria(100);Firmicutes(100);Erysipelotrichia(100);Erysipelotrichales(100);Erysipelotrichaceae(100);Erysipelotrichaceae_unclassified(100);
Otu00749	2.26814e-05	2.26814e-05	2.26814e-05	0	0	2.26814e-05	0	0	2.26814e-05	0	0	0	4.53628e-05	0	6.80442e-05	0	2.26814e-05	0	0	0	0	2.26814e-05	2.26814e-05	0	0	0	2.26814e-05	0	2.26814e-05	0	0	0	2.26814e-05	0	0	0	2.26814e-05	0	Bacteria(100);Bacteroidetes(100);Bacteroidia(100);Bacteroidales(100);Porphyromonadaceae(100);Porphyromonadaceae_unclassified(100);
Otu00750	0	0	0	0	0	0	0	0	0	0	0	0	0	0	0	0	0	0	0	0	0	0	0	0	0	0	0	0	0	0	0	0	0	0	0	0	0	0	Bacteria(100);Bacteroidetes(100);Bacteroidia(100);Bacteroidales(100);Bacteroidales_unclassified(100);Bacteroidales_unclassified(100);
Otu00751	0	2.26814e-05	0	4.53628e-05	0	0	0	0	0	0	0	0	0	4.53628e-05	0	2.26814e-05	2.26814e-05	2.26814e-05	0	4.53628e-05	0	2.26814e-05	0	4.53628e-05	0	0	2.26814e-05	0	0	0	0	0	2.26814e-05	0	0	2.26814e-05	2.26814e-05	0	Bacteria(100);Firmicutes(100);Clostridia(100);Clostridiales(100);Lachnospiraceae(100);Lachnospiraceae_unclassified(100);
Otu00752	0	0	2.26814e-05	0	0	2.26814e-05	0	2.26814e-05	0	0	2.26814e-05	0	0	0	0	0	0	0	0	0	0	0	4.53628e-05	6.80442e-05	2.26814e-05	0	0	0	2.26814e-05	2.26814e-05	0	0	0	0	0	0	0	2.26814e-05	Bacteria(100);Firmicutes(100);Clostridia(98);Clostridiales(98);Clostridiales_unclassified(98);Clostridiales_unclassified(98);
Otu00753	2.26814e-05	0	4.53628e-05	0	0	0	0	2.26814e-05	6.80442e-05	0.00015877	0	4.53628e-05	0	0	2.26814e-05	2.26814e-05	0	0	0	0	0	0	0	0	0	0	0	0	0	0	0	2.26814e-05	0	0	0	0	0	0	Bacteria(100);Firmicutes(100);Bacilli(100);Lactobacillales(100);Lactobacillaceae(100);Lactobacillus(100);
Otu00754	0	0	2.26814e-05	0	6.80442e-05	0	0	0	0	2.26814e-05	0	0	0	0	0	0	0	0	0	0	0	0	0	0	0	0	0	0	0	0	0	0	0	0	0	2.26814e-05	0	0	Bacteria(100);Proteobacteria(100);Gammaproteobacteria(100);Pseudomonadales(100);Moraxellaceae(100);Acinetobacter(100);
Otu00755	0	0	0	0	0	0	2.26814e-05	2.26814e-05	0	0	4.53628e-05	0	4.53628e-05	2.26814e-05	2.26814e-05	2.26814e-05	0	2.26814e-05	0	2.26814e-05	2.26814e-05	2.26814e-05	2.26814e-05	0	0	0	0	0	2.26814e-05	0	0	2.26814e-05	2.26814e-05	0	0	0	0	0	Bacteria(100);Bacteria_unclassified(100);Bacteria_unclassified(100);Bacteria_unclassified(100);Bacteria_unclassified(100);Bacteria_unclassified(100);
Otu00756	0	0	0	0	0.000113407	2.26814e-05	0	0	0	0	0	0	0	0	0	0	0	0	0	0	0	0	0	0	0	0	0	0	0	0	0	0	0	0	0	0	0	0	Bacteria(100);Actinobacteria(100);Actinobacteria(100);Actinomycetales(100);Nocardioidaceae(100);Nocardioidaceae_unclassified(87);
Otu00757	0	0	4.53628e-05	0	0	0	0	0	0	0	0	0	4.53628e-05	0	0	0	0	0	0	0	0	0	2.26814e-05	0	0	0	0	0	0	0	0	0	4.53628e-05	4.53628e-05	0	2.26814e-05	2.26814e-05	0	Bacteria(100);Firmicutes(100);Clostridia(100);Clostridiales(100);Lachnospiraceae(100);Lachnospiraceae_unclassified(100);
Otu00758	2.26814e-05	0	0	2.26814e-05	2.26814e-05	4.53628e-05	0	4.53628e-05	2.26814e-05	6.80442e-05	0	2.26814e-05	0	0	0	6.80442e-05	2.26814e-05	0	0	2.26814e-05	0	0	0	0	0	2.26814e-05	0	0	0	0	0	0	0	0	2.26814e-05	0	0	0	Bacteria(100);Bacteroidetes(100);Bacteroidia(100);Bacteroidales(100);Rikenellaceae(100);Alistipes(100);
Otu00759	2.26814e-05	0	0	4.53628e-05	0	2.26814e-05	6.80442e-05	0	0	2.26814e-05	2.26814e-05	2.26814e-05	0	0	2.26814e-05	0	0	0	0	0	0	0	0	2.26814e-05	2.26814e-05	0	0	0	0	0	0	4.53628e-05	0	0	2.26814e-05	0	0	0	Bacteria(100);Firmicutes(98);Firmicutes_unclassified(98);Firmicutes_unclassified(98);Firmicutes_unclassified(98);Firmicutes_unclassified(98);
Otu00760	2.26814e-05	4.53628e-05	4.53628e-05	4.53628e-05	0	4.53628e-05	0	0	2.26814e-05	6.80442e-05	2.26814e-05	4.53628e-05	0	0	0	0	2.26814e-05	0	0	0	0	0	0	0	0	0	0	0	0	0	0	0	0	2.26814e-05	0	0	0	0	Bacteria(100);Bacteroidetes(100);Bacteroidia(100);Bacteroidales(100);Porphyromonadaceae(100);Porphyromonadaceae_unclassified(100);
Otu00761	0	0	0	0	0.000181451	0	0	2.26814e-05	0	0	0	0	0	0	0	0	0	0	0	0	0	0	0	0	0	0	0	0	0	0	0	0	0	0	0	0	0	0	Bacteria(100);Acidobacteria(100);Acidobacteria_Gp7(100);Gp7(100);Gp7_unclassified(100);Gp7_unclassified(100);
Otu00762	0	2.26814e-05	2.26814e-05	0	0	0	0	0	0	0	0	0	0	6.80442e-05	0	0	0	2.26814e-05	2.26814e-05	0	0	0	0	0	0	4.53628e-05	0	0	4.53628e-05	0	0	0	4.53628e-05	0	0	0	0	0	Bacteria(100);Firmicutes(100);Clostridia(100);Clostridiales(100);Lachnospiraceae(100);Lachnospiraceae_unclassified(100);
Otu00763	2.26814e-05	0	0	2.26814e-05	0	2.26814e-05	0	0	0	0	2.26814e-05	0	2.26814e-05	2.26814e-05	2.26814e-05	0	4.53628e-05	2.26814e-05	0	2.26814e-05	2.26814e-05	0	0	0	0	2.26814e-05	2.26814e-05	0	4.53628e-05	2.26814e-05	0	2.26814e-05	2.26814e-05	2.26814e-05	0	0	0	0	Bacteria(100);Firmicutes(100);Clostridia(100);Clostridiales(100);Ruminococcaceae(100);Ruminococcaceae_unclassified(100);
Otu00764	2.26814e-05	0	0	0	0	0	0	2.26814e-05	0	4.53628e-05	9.07256e-05	0	2.26814e-05	4.53628e-05	4.53628e-05	0	0	0	0	2.26814e-05	2.26814e-05	0	0	0	0	0	0	2.26814e-05	0	0	0	0	0	0	2.26814e-05	2.26814e-05	0	2.26814e-05	Bacteria(100);Firmicutes(100);Clostridia(100);Clostridiales(100);Lachnospiraceae(100);Lachnospiraceae_unclassified(77);
Otu00765	0	0	0	0	0	0	0	2.26814e-05	0	0	2.26814e-05	0	0	0	0	0	2.26814e-05	0	0	2.26814e-05	0	2.26814e-05	0	0	0	2.26814e-05	0	0	2.26814e-05	2.26814e-05	0	0	0	2.26814e-05	9.07256e-05	2.26814e-05	4.53628e-05	0	Bacteria(100);Bacteria_unclassified(100);Bacteria_unclassified(100);Bacteria_unclassified(100);Bacteria_unclassified(100);Bacteria_unclassified(100);
Otu00766	0	2.26814e-05	0	0	0	0	2.26814e-05	2.26814e-05	0	0	2.26814e-05	0	2.26814e-05	2.26814e-05	0.000136088	2.26814e-05	0	0	0	0	0	0	2.26814e-05	0	0	0	0	0	0	0	2.26814e-05	4.53628e-05	0	0	2.26814e-05	2.26814e-05	0	0	Bacteria(100);Actinobacteria(100);Actinobacteria(100);Coriobacteriales(100);Coriobacteriaceae(100);Coriobacteriaceae_unclassified(100);
Otu00767	2.26814e-05	0	2.26814e-05	0	0	0	2.26814e-05	0	0	0	0	0	2.26814e-05	2.26814e-05	0	0	0	0	0	0	0	0	0	0	0	0	0	0	2.26814e-05	0	0	0	0	4.53628e-05	0	0	0	0	Bacteria(100);Bacteroidetes(100);Bacteroidia(100);Bacteroidales(100);Porphyromonadaceae(100);Porphyromonadaceae_unclassified(100);
Otu00768	0	2.26814e-05	0.000181451	0	0.000385584	0	0	0	0	0	0	0	0	0	0	0	0	0	0	0	0	0	0	0	0	0	0	0	0	0	0	0	0	0	0	0	0	0	Bacteria(100);Firmicutes(100);Bacilli(100);Lactobacillales(100);Lactobacillales_unclassified(91);Lactobacillales_unclassified(91);
Otu00769	0	2.26814e-05	2.26814e-05	4.53628e-05	6.80442e-05	0	0	0	2.26814e-05	2.26814e-05	0	0	0	0	0	0	0	0	0	0	0	0	4.53628e-05	2.26814e-05	0	4.53628e-05	0	0	4.53628e-05	0	0	0	0	2.26814e-05	2.26814e-05	0	0	0	Bacteria(100);Firmicutes(100);Bacilli(100);Lactobacillales(100);Lactobacillaceae(91);Lactobacillus(91);
Otu00770	0	2.26814e-05	0	0	0	4.53628e-05	0	0	2.26814e-05	0	2.26814e-05	4.53628e-05	2.26814e-05	0	0	0	0	0	2.26814e-05	0	0	2.26814e-05	0	2.26814e-05	0	2.26814e-05	2.26814e-05	0	0	2.26814e-05	0	4.53628e-05	2.26814e-05	0	0	0	0	0	Bacteria(100);Firmicutes(100);Erysipelotrichia(98);Erysipelotrichales(98);Erysipelotrichaceae(98);Erysipelotrichaceae_unclassified(98);
Otu00771	2.26814e-05	2.26814e-05	4.53628e-05	4.53628e-05	0	0	0	2.26814e-05	0	0	0	0	2.26814e-05	0	0	0	0	0	2.26814e-05	0	0	2.26814e-05	0	4.53628e-05	2.26814e-05	4.53628e-05	0	0	2.26814e-05	0	0	0	0	2.26814e-05	0	4.53628e-05	2.26814e-05	0	Bacteria(100);Firmicutes(100);Clostridia(100);Clostridiales(100);Ruminococcaceae(100);Ruminococcaceae_unclassified(100);
Otu00772	0	0	0	0	6.80442e-05	0	0	0	0	0	0	0	0	0	0	0	0	0	0	0	0	0	0	0	0	0	0	0	0	0	0	0	0	0	0	0	0	0	Bacteria(100);Nitrospirae(100);Nitrospira(100);Nitrospirales(100);Nitrospiraceae(100);Nitrospira(100);
Otu00773	2.26814e-05	9.07256e-05	0	0	0	0	0	0	0	0	2.26814e-05	2.26814e-05	2.26814e-05	0	0	0	0	0	0	0	0	4.53628e-05	4.53628e-05	0	0	2.26814e-05	0	0	0	6.80442e-05	2.26814e-05	0	2.26814e-05	2.26814e-05	2.26814e-05	0	2.26814e-05	0	Bacteria(100);Bacteria_unclassified(100);Bacteria_unclassified(100);Bacteria_unclassified(100);Bacteria_unclassified(100);Bacteria_unclassified(100);
Otu00774	2.26814e-05	2.26814e-05	2.26814e-05	2.26814e-05	0	0	2.26814e-05	0	2.26814e-05	0	4.53628e-05	0	2.26814e-05	0	0	0	0	0	0	0	0	0	0	2.26814e-05	2.26814e-05	0	4.53628e-05	0	0	0	0	2.26814e-05	0	0	0	0	0	0	Bacteria(100);Firmicutes(100);Bacilli(100);Lactobacillales(100);Lactobacillaceae(84);Lactobacillus(84);
Otu00775	0	0	0	2.26814e-05	0	0	0	4.53628e-05	2.26814e-05	2.26814e-05	0	0	0	0	0	2.26814e-05	0	0	2.26814e-05	2.26814e-05	0	0	0	0	0	0	0	0	0	0	2.26814e-05	0	2.26814e-05	2.26814e-05	4.53628e-05	0.000181451	0	9.07256e-05	Bacteria(100);Firmicutes(100);Clostridia(93);Clostridiales(93);Clostridiales_unclassified(93);Clostridiales_unclassified(93);
Otu00776	0	2.26814e-05	9.07256e-05	4.53628e-05	0	2.26814e-05	4.53628e-05	9.07256e-05	6.80442e-05	4.53628e-05	0	0	0	0.000113407	0	0	6.80442e-05	0	0	0	0	0	0	0	0	0	0	0	0	4.53628e-05	0	0	0	0	0	0	0	0	Bacteria(100);Firmicutes(100);Bacilli(100);Lactobacillales(100);Lactobacillaceae(98);Lactobacillus(89);
Otu00777	0	0	0	0	0	0	0	0	0	0	0	0	0	0	0	2.26814e-05	0	0	2.26814e-05	2.26814e-05	0	0	2.26814e-05	4.53628e-05	2.26814e-05	2.26814e-05	0	6.80442e-05	0	0	2.26814e-05	0	0	0	2.26814e-05	0	0	2.26814e-05	Bacteria(100);Firmicutes(100);Clostridia(100);Clostridiales(100);Ruminococcaceae(100);Ruminococcaceae_unclassified(100);
Otu00778	2.26814e-05	0	2.26814e-05	0	0	0	0	0	0	4.53628e-05	0	0	0	0	0	0	2.26814e-05	0	0	0	4.53628e-05	2.26814e-05	0	0	0	0	0	0	0	0	0	0.000136088	0	4.53628e-05	0	0	0	0	Bacteria(100);Bacteroidetes(98);Bacteroidia(93);Bacteroidales(93);Bacteroidales_unclassified(81);Bacteroidales_unclassified(81);
Otu00779	4.53628e-05	0	0	2.26814e-05	0	0	0	0	0	0	0	0	0	0	2.26814e-05	4.53628e-05	0	0	2.26814e-05	2.26814e-05	0	0	2.26814e-05	2.26814e-05	0	4.53628e-05	2.26814e-05	0	0	0	2.26814e-05	0	0	0	0	2.26814e-05	2.26814e-05	0	Bacteria(100);Firmicutes(100);Clostridia(100);Clostridiales(100);Ruminococcaceae(100);Ruminococcaceae_unclassified(100);
Otu00780	0	0	2.26814e-05	2.26814e-05	0	0	0	0	0	0	2.26814e-05	0	0	0	0	2.26814e-05	0	4.53628e-05	0	2.26814e-05	0	0	0	4.53628e-05	0	0	0	0	0	0	4.53628e-05	2.26814e-05	2.26814e-05	6.80442e-05	0	0	0	0	Bacteria(100);Bacteroidetes(100);Bacteroidia(100);Bacteroidales(100);Rikenellaceae(100);Alistipes(96);
Otu00781	0	0	0	0	0	0	4.53628e-05	0	0	0	0	0	0	0	0	0	0	0	0	0	0	0	0	0	0	0	0	0	0	0	2.26814e-05	0	0	6.80442e-05	0	6.80442e-05	6.80442e-05	0	Bacteria(100);Bacteroidetes(100);Bacteroidetes_unclassified(100);Bacteroidetes_unclassified(100);Bacteroidetes_unclassified(100);Bacteroidetes_unclassified(100);
Otu00782	0	0	0	0	0	2.26814e-05	2.26814e-05	0	0	0	2.26814e-05	0	0	0	2.26814e-05	0	0	0	2.26814e-05	0	0	0	0	0	0	4.53628e-05	0	0	0	0	0	0	0	0	0	2.26814e-05	6.80442e-05	0	Bacteria(100);Bacteroidetes(100);Bacteroidetes_unclassified(100);Bacteroidetes_unclassified(100);Bacteroidetes_unclassified(100);Bacteroidetes_unclassified(100);
Otu00783	0	0	0	0	0	0	0	0	0	0	0	0	0	0	0	0	0	0	0	0	0	0	0	0	0	0	0	0	0	0	0	0	0	0	0	0	0	0	Bacteria(100);Proteobacteria(100);Epsilonproteobacteria(100);Campylobacterales(100);Campylobacteraceae(100);Arcobacter(100);
Otu00784	0	0	2.26814e-05	0	0.000204133	0	0	0	0	0	0	0	0	0	0	0	0	0	0	0	0	0	0	0	0	0	0	0	0	0	0	0	0	0	0	0	0	0	Bacteria(100);Acidobacteria(100);Acidobacteria_Gp4(100);Gp4(100);Gp4_unclassified(100);Gp4_unclassified(100);
Otu00785	2.26814e-05	2.26814e-05	0	2.26814e-05	0	0	2.26814e-05	0	0	0	0	0	0	2.26814e-05	0	0	9.07256e-05	0	0	0	2.26814e-05	9.07256e-05	0	0	0	0	0	0	2.26814e-05	0	0	0	0	2.26814e-05	0	0	0	2.26814e-05	Bacteria(100);Firmicutes(100);Clostridia(100);Clostridiales(100);Lachnospiraceae(100);Lachnospiraceae_unclassified(100);
Otu00786	0	0	0	0	0	0	0	0	0	0	0	0	0	0	0	0	0	0	0	0	0	0	0	0	0	0	0	0	0	0	0	0	0	0	0	0	0	0	Bacteria(100);Proteobacteria(100);Deltaproteobacteria(100);Desulfuromonadales(100);Geobacteraceae(100);Geobacter(100);
Otu00787	0	2.26814e-05	0	0	0.000272177	0	0	0	0	0	0	0	0	0	0	0	0	0	0	0	0	0	0	0	0	0	0	0	0	0	0	0	0	0	0	0	0	0	Bacteria(100);Actinobacteria(100);Actinobacteria(100);Gaiellales(100);Gaiellaceae(100);Gaiella(100);
Otu00788	4.53628e-05	4.53628e-05	0	2.26814e-05	4.53628e-05	0	2.26814e-05	0	4.53628e-05	0	0	0	2.26814e-05	0	0	0	0	0	2.26814e-05	0	0	0	0	0	0	0	0	4.53628e-05	0	0	0	2.26814e-05	0	0	0	2.26814e-05	0	0	Bacteria(100);Firmicutes(100);Clostridia(100);Clostridiales(100);Lachnospiraceae(100);Lachnospiraceae_unclassified(100);
Otu00789	0	0	0	2.26814e-05	0	2.26814e-05	0	0	0	0	2.26814e-05	0	2.26814e-05	2.26814e-05	0	0	6.80442e-05	0	4.53628e-05	0	0	0	4.53628e-05	0	0	0	0	0	2.26814e-05	0	0	0	0	0	0	0	2.26814e-05	0	Bacteria(100);Firmicutes(100);Clostridia(100);Clostridiales(100);Lachnospiraceae(100);Lachnospiraceae_unclassified(100);
Otu00790	0	0	0	0	0.000498991	0	0	0	0	0	0	0	0	0	0	0	0	0	0	0	0	0	0	0	0	0	0	0	0	0	0	0	0	0	0	0	0	0	Bacteria(100);Acidobacteria(100);Acidobacteria_Gp1(100);Gp1(100);Gp1_unclassified(100);Gp1_unclassified(100);
Otu00791	0	2.26814e-05	2.26814e-05	0	0	0	0	0	0	0	0	0	0	0.000113407	2.26814e-05	0	9.07256e-05	2.26814e-05	0	4.53628e-05	0	0	2.26814e-05	0	0	0	0	0	0	2.26814e-05	0	0	0	0	0	0	0	0	Bacteria(100);Firmicutes(100);Clostridia(100);Clostridiales(100);Lachnospiraceae(100);Lachnospiraceae_unclassified(100);
Otu00792	0	4.53628e-05	4.53628e-05	2.26814e-05	0	0	0	2.26814e-05	4.53628e-05	0	0	0	0	0	0	0	0	2.26814e-05	4.53628e-05	0	0	0	2.26814e-05	0	0	0	0	2.26814e-05	2.26814e-05	0	0	0	0	2.26814e-05	2.26814e-05	0	0	2.26814e-05	Bacteria(100);Firmicutes(100);Clostridia(85);Clostridiales(85);Clostridiales_unclassified(85);Clostridiales_unclassified(85);
Otu00793	0	0	0.000181451	0	0.000430946	0	0	0	0	0	0	0	0	0	0	0	0	0	0	0	0	0	0	0	0	0	0	0	0	0	0	0	0	0	0	0	0	0	Bacteria(100);Firmicutes(100);Bacilli(100);Lactobacillales(100);Streptococcaceae(100);Lactococcus(100);
Otu00794	0	0	6.80442e-05	0	0.000340221	0	0	0	0	0	0	0	0	0	0	0	0	0	0	0	0	0	0	0	0	0	0	0	0	0	0	0	0	0	0	0	0	0	Bacteria(100);Firmicutes(100);Bacilli(100);Bacillales(100);Planococcaceae(100);Kurthia(83);
Otu00795	0	0	0	0	0	0	4.53628e-05	0	0	0	0	0	0	0.000113407	4.53628e-05	0	4.53628e-05	0	2.26814e-05	0	0	0	0	0	0	2.26814e-05	0	0	0	0	0	0	2.26814e-05	0	0	2.26814e-05	4.53628e-05	0	Bacteria(100);Firmicutes(100);Clostridia(100);Clostridiales(100);Lachnospiraceae(100);Lachnospiraceae_unclassified(100);
Otu00796	0	0	2.26814e-05	4.53628e-05	0	0	6.80442e-05	6.80442e-05	0	0	0	0	0	0	0	0	0	0	2.26814e-05	0	0	2.26814e-05	0	0	0	0	0	0	4.53628e-05	2.26814e-05	0	0	0	0	0	0	2.26814e-05	0	Bacteria(100);Firmicutes(100);Bacilli(100);Lactobacillales(100);Lactobacillaceae(98);Lactobacillus(98);
Otu00797	0	0	0	2.26814e-05	0	0	0	0	0	0	0	0	0	2.26814e-05	2.26814e-05	6.80442e-05	9.07256e-05	2.26814e-05	0	2.26814e-05	0	4.53628e-05	2.26814e-05	0	0	0	2.26814e-05	0	0	2.26814e-05	0	2.26814e-05	0	0	0	0	0	0	Bacteria(100);Firmicutes(100);Clostridia(100);Clostridiales(100);Lachnospiraceae(100);Lachnospiraceae_unclassified(100);
Otu00798	0	0	0	0	0	0	0	0	0	0	2.26814e-05	0	0	0	0	0	2.26814e-05	0	0	0	2.26814e-05	2.26814e-05	0	0	0	2.26814e-05	0	0	0	0	0	0	0	0.000113407	0	0	2.26814e-05	9.07256e-05	Bacteria(100);Firmicutes(100);Clostridia(100);Clostridiales(98);Clostridiales_unclassified(98);Clostridiales_unclassified(98);
Otu00799	0	0	2.26814e-05	0	4.53628e-05	0	0	0	0	0	2.26814e-05	0	0	0.000181451	2.26814e-05	2.26814e-05	4.53628e-05	2.26814e-05	0	2.26814e-05	2.26814e-05	0	0	0	0	0	4.53628e-05	0	0	0	0	0	0	0	0	0	0	0	Bacteria(100);Proteobacteria(100);Gammaproteobacteria(100);Enterobacteriales(100);Enterobacteriaceae(100);Enterobacteriaceae_unclassified(98);
Otu00800	2.26814e-05	0	2.26814e-05	0	6.80442e-05	0	2.26814e-05	2.26814e-05	0	2.26814e-05	0	0	0	0	0	0	0	0	0	0	2.26814e-05	0	0	0	0	2.26814e-05	0	0	0	0	0	0	0	0	0	0	0	0	Bacteria(100);Acidobacteria(100);Acidobacteria_Gp16(100);Gp16(100);Gp16_unclassified(100);Gp16_unclassified(100);
Otu00801	0	2.26814e-05	0	0	0	0	0	0	0	0	2.26814e-05	0	2.26814e-05	0	0	2.26814e-05	2.26814e-05	2.26814e-05	2.26814e-05	0	0	0	0	2.26814e-05	2.26814e-05	0	0	0	0	2.26814e-05	0	0	0	0	2.26814e-05	2.26814e-05	4.53628e-05	0	Bacteria(100);Firmicutes(100);Clostridia(100);Clostridiales(100);Ruminococcaceae(100);Ruminococcaceae_unclassified(92);
Otu00802	0	0	0	0	0.000113407	0	0	0	0	0	0	0	0	0	0	0	0	0	0	0	0	0	0	0	0	0	0	0	0	0	0	0	0	0	0	0	0	0	Bacteria(100);Acidobacteria(100);Acidobacteria_Gp16(100);Gp16(100);Gp16_unclassified(100);Gp16_unclassified(100);
Otu00803	2.26814e-05	2.26814e-05	0	2.26814e-05	0.000249495	0	2.26814e-05	0	2.26814e-05	2.26814e-05	0	0	0	0	0	0	0	0	0	0	0	0	0	0	0	2.26814e-05	0	0	0	0	0	0	0	0	0	0	0	0	Bacteria(100);Proteobacteria(100);Gammaproteobacteria(100);Pseudomonadales(100);Moraxellaceae(100);Acinetobacter(100);
Otu00804	0	0	0	2.26814e-05	0	0	0	0	0	0	0	0	0	0	0	0	0	0	0	0	0	0	0	0	0	0	0	0	0	0	0	0	0	0	0	0	0	0	Bacteria(100);Proteobacteria(100);Deltaproteobacteria(100);Desulfuromonadales(100);Geobacteraceae(100);Geobacter(100);
Otu00805	0	0	0	0	0	0	0	0	0	0	0	0	0	2.26814e-05	0	2.26814e-05	4.53628e-05	0	0	0	2.26814e-05	2.26814e-05	0	0	0	2.26814e-05	0	2.26814e-05	0	0	2.26814e-05	0	2.26814e-05	0	0	4.53628e-05	2.26814e-05	0	Bacteria(100);Firmicutes(100);Clostridia(100);Clostridiales(100);Lachnospiraceae(100);Lachnospiraceae_unclassified(100);
Otu00806	0	0	0	0	0	0	0	0	0	0	0	0	0	0	0	0	0	0	0	0	0	0	0	0	0	0	0	0	0	0	0	0	0	0	0	0	0	0	Bacteria(100);Acidobacteria(100);Holophagae(100);Holophagales(100);Holophagaceae(100);Geothrix(100);
Otu00807	0	0	0	0	6.80442e-05	0	0	0	0	0	0	0	0	0	0	0	0	0	0	0	0	0	0	0	0	0	0	0	0	0	0	0	0	0	0	0	0	0	Bacteria(100);Actinobacteria(100);Actinobacteria(100);Gaiellales(100);Gaiellaceae(100);Gaiella(100);
Otu00808	0	0	0	0	0	0	0	0	0	0	0	0	0	0	0	0	0	0	0	0	0	0	0	0	0	0	0	0	0	0	0	0	0	0	0	0	0	0	Bacteria(100);Proteobacteria(100);Deltaproteobacteria(100);Desulfuromonadales(100);Geobacteraceae(100);Geobacter(100);
Otu00809	0	0	0	0	0	2.26814e-05	0	0	0	0	0	2.26814e-05	0	2.26814e-05	0	0	0	0	2.26814e-05	0	0	2.26814e-05	2.26814e-05	2.26814e-05	0	0	0	0	0	0	2.26814e-05	0	0	0	0	0	0	4.53628e-05	Bacteria(100);Firmicutes(100);Clostridia(100);Clostridiales(100);Ruminococcaceae(100);Ruminococcaceae_unclassified(100);
Otu00810	0	0	0	0	0	0	0	0	0	0	0	2.26814e-05	0	0	0	0	2.26814e-05	0	2.26814e-05	0	0	0	2.26814e-05	0	0	0	0	0	0	0	0	0	0	2.26814e-05	2.26814e-05	0	2.26814e-05	0	Bacteria(100);Bacteroidetes(100);Bacteroidia(87);Bacteroidales(87);Bacteroidales_unclassified(78);Bacteroidales_unclassified(78);
Otu00811	2.26814e-05	0	2.26814e-05	0	2.26814e-05	0	0	0	9.07256e-05	0	2.26814e-05	0	0	2.26814e-05	0	0	0	0	0	2.26814e-05	2.26814e-05	2.26814e-05	0	2.26814e-05	0	0	0	2.26814e-05	0	0	2.26814e-05	0	2.26814e-05	2.26814e-05	2.26814e-05	0	0	2.26814e-05	Bacteria(100);Firmicutes(100);Clostridia(98);Clostridiales(98);Clostridiales_unclassified(98);Clostridiales_unclassified(98);
Otu00812	0	0	0	0	0	0	0	0	0	2.26814e-05	0	4.53628e-05	2.26814e-05	4.53628e-05	0	4.53628e-05	0	0	0	0	0	2.26814e-05	0	2.26814e-05	0	2.26814e-05	0	2.26814e-05	0	2.26814e-05	0	0	0	0	0	0	0	0	Bacteria(100);Firmicutes(100);Clostridia(98);Clostridiales(98);Clostridiales_unclassified(98);Clostridiales_unclassified(98);
Otu00813	0	0	0	0	0	0	0	0	0	0	0	2.26814e-05	2.26814e-05	2.26814e-05	0	0	2.26814e-05	0	0	0	0	0	0	0	2.26814e-05	4.53628e-05	0	2.26814e-05	2.26814e-05	2.26814e-05	0	0	0	0	0	0	4.53628e-05	2.26814e-05	Bacteria(100);Firmicutes(100);Clostridia(100);Clostridiales(100);Ruminococcaceae(100);Ruminococcaceae_unclassified(100);
Otu00814	0	2.26814e-05	0	0	0	2.26814e-05	6.80442e-05	0	0	0	0	0	0	0	0	4.53628e-05	0	0	0	0	0	0	0	0	2.26814e-05	0	0	0	0	0	0	2.26814e-05	2.26814e-05	0	4.53628e-05	0	6.80442e-05	0	Bacteria(100);Firmicutes(100);Clostridia(100);Clostridiales(100);Lachnospiraceae(100);Lachnospiraceae_unclassified(100);
Otu00815	0	0	0	0	0	0	9.07256e-05	2.26814e-05	4.53628e-05	0	0	0	0	0	0	4.53628e-05	0.000136088	2.26814e-05	0	0	4.53628e-05	0	0	4.53628e-05	0	0	0	0	2.26814e-05	0	0	0	0	0	0	0	0	0	Bacteria(100);Bacteria_unclassified(100);Bacteria_unclassified(100);Bacteria_unclassified(100);Bacteria_unclassified(100);Bacteria_unclassified(100);
Otu00816	0	0	0	0	0	0	0	0	0	0	0.000476309	0	0	0	0	0	0	0	2.26814e-05	0	0	0	0	0	0	0	0	0	0	0	0	0	0	0	0	0	0	0	Bacteria(100);Firmicutes(100);Clostridia(100);Clostridiales(100);Ruminococcaceae(100);Ruminococcus(100);
Otu00817	0	2.26814e-05	0	0	2.26814e-05	4.53628e-05	0	0	2.26814e-05	9.07256e-05	4.53628e-05	0	0	0	0	2.26814e-05	0	0	0	0	0	0	0	0	0	0	2.26814e-05	0	0	0	2.26814e-05	4.53628e-05	2.26814e-05	0	0	4.53628e-05	0	2.26814e-05	Bacteria(100);Firmicutes(100);Clostridia(98);Clostridiales(98);Clostridiales_unclassified(98);Clostridiales_unclassified(98);
Otu00818	4.53628e-05	2.26814e-05	4.53628e-05	0	0.000204133	0	0	2.26814e-05	2.26814e-05	0	2.26814e-05	2.26814e-05	0	0	0	0	0	0	0	0	0	2.26814e-05	0	0	2.26814e-05	0	0	0	0	0	0	0	0	0	0	0	2.26814e-05	0	Bacteria(100);Firmicutes(100);Erysipelotrichia(100);Erysipelotrichales(100);Erysipelotrichaceae(100);Turicibacter(100);
Otu00819	0	0	0	0	0	0	2.26814e-05	0	0	0	0	0	0	0	0	2.26814e-05	4.53628e-05	0	0	0	0	2.26814e-05	0	0	0	0	0	0	0	0	0	2.26814e-05	2.26814e-05	0	0	0	2.26814e-05	0	Bacteria(100);Firmicutes(100);Clostridia(100);Clostridiales(100);Lachnospiraceae(100);Acetatifactor(98);
Otu00820	0	0	0	0	0	0	0	2.26814e-05	0	0	0	2.26814e-05	0	2.26814e-05	0	4.53628e-05	0	0	0	2.26814e-05	0	2.26814e-05	2.26814e-05	0	0	0	2.26814e-05	2.26814e-05	0	0	0	0	0	0	0	0	0	2.26814e-05	Bacteria(100);Bacteria_unclassified(100);Bacteria_unclassified(100);Bacteria_unclassified(100);Bacteria_unclassified(100);Bacteria_unclassified(100);
Otu00821	0	0	0	0	4.53628e-05	2.26814e-05	0	0	0	0	0	0	0	0	0	0	0	0	0	0	0	0	0	0	0	0	0	0	0	0	0	0	0	0	0	0	0	0	Bacteria(100);Proteobacteria(100);Betaproteobacteria(92);Betaproteobacteria_unclassified(92);Betaproteobacteria_unclassified(92);Betaproteobacteria_unclassified(92);
Otu00822	6.80442e-05	4.53628e-05	0	0	0	4.53628e-05	0	0.000136088	9.07256e-05	6.80442e-05	0	2.26814e-05	0	0	0	0	0	0	0	0	0	0	0	0	0	0	0	0	0	0	0	0	0	0	0	0	0	0	Bacteria(100);Firmicutes(100);Bacilli(100);Lactobacillales(100);Lactobacillaceae(100);Lactobacillus(100);
Otu00823	2.26814e-05	2.26814e-05	0	2.26814e-05	0	0	0	4.53628e-05	0	0	4.53628e-05	6.80442e-05	0	0	0	2.26814e-05	2.26814e-05	2.26814e-05	0	0	2.26814e-05	0	0	0	0	0	0	0	0	2.26814e-05	0	2.26814e-05	2.26814e-05	0	0	0	0	0	Bacteria(100);Firmicutes(89);Firmicutes_unclassified(89);Firmicutes_unclassified(89);Firmicutes_unclassified(89);Firmicutes_unclassified(89);
Otu00824	2.26814e-05	0	0	0	0	0	0	0.000362902	0	0	0	0	0	2.26814e-05	0	0	0	0	0	0	0	0	0	0	0	0	0	0	0	0	0	0	0	0	0	0	0	0	Bacteria(100);Bacteroidetes(100);Bacteroidia(100);Bacteroidales(100);Bacteroidaceae(100);Bacteroides(100);
Otu00825	6.80442e-05	2.26814e-05	0	2.26814e-05	0	0	0	2.26814e-05	0	2.26814e-05	2.26814e-05	0	0	2.26814e-05	0	4.53628e-05	2.26814e-05	0	0	0	0	6.80442e-05	0	0	0	0	2.26814e-05	0	0	0	2.26814e-05	0	0	0	0	0	0	0	Bacteria(100);Bacteroidetes(100);Bacteroidia(100);Bacteroidales(100);Rikenellaceae(100);Alistipes(100);
Otu00826	0	0	0	0	0	0	0	0	0	0	2.26814e-05	0	0	0	0	0	0	0	0	0	2.26814e-05	0	0	2.26814e-05	4.53628e-05	0	2.26814e-05	4.53628e-05	0	0	0	0	2.26814e-05	0	4.53628e-05	0	0.000181451	0	Bacteria(100);Bacteria_unclassified(100);Bacteria_unclassified(100);Bacteria_unclassified(100);Bacteria_unclassified(100);Bacteria_unclassified(100);
Otu00827	0	0	0	2.26814e-05	4.53628e-05	2.26814e-05	0	0	0	0	0	4.53628e-05	0	0	0	2.26814e-05	0	0	0	0	0	0	0	0	0	0	0	2.26814e-05	0	6.80442e-05	0	2.26814e-05	0	0	0	0	0	6.80442e-05	Bacteria(100);Bacteroidetes(100);Bacteroidia(98);Bacteroidales(98);Bacteroidales_unclassified(56);Bacteroidales_unclassified(56);
Otu00828	0	0	0	0	0	0	0	0	0	0	0	0	0	0	0	0	0	0	0	0	0	0	0	0	0	0	0	0	0	0	0	0	0	0	0	0	0	0	Bacteria(100);Proteobacteria(100);Betaproteobacteria(100);Betaproteobacteria_unclassified(100);Betaproteobacteria_unclassified(100);Betaproteobacteria_unclassified(100);
Otu00829	0	0	0	0	0	0	0	0	0	0	0	0	0	0	0	0	0	0	0	0	0	0	0	0	0	0	0	0	0	0	0	0	0	0	0	2.26814e-05	0	0	Bacteria(100);Bacteroidetes(100);Bacteroidia(100);Bacteroidales(100);Porphyromonadaceae(100);Macellibacteroides(98);
Otu00830	2.26814e-05	2.26814e-05	0	0	0	0	2.26814e-05	0	0	0	0	0	2.26814e-05	2.26814e-05	2.26814e-05	2.26814e-05	0	0	2.26814e-05	2.26814e-05	0	2.26814e-05	0	0	0	0	0	2.26814e-05	0	0	2.26814e-05	0	0	0	0	0	0	0	Bacteria(100);Firmicutes(100);Clostridia(100);Clostridiales(100);Lachnospiraceae(100);Lachnospiraceae_unclassified(100);
Otu00831	2.26814e-05	0	2.26814e-05	0	0	0	0	0	0	0	0	0	0	0	0	0	2.26814e-05	0	0	0	0	0	0	0	0	2.26814e-05	0	0	2.26814e-05	0	0	0	2.26814e-05	0	0	0	2.26814e-05	0	Bacteria(100);Bacteroidetes(100);Bacteroidia(100);Bacteroidales(100);Porphyromonadaceae(100);Porphyromonadaceae_unclassified(100);
Otu00832	0	0	0	2.26814e-05	0	0	0	0	0	0	0	0	0	0	0	2.26814e-05	0	0	0	0	0	0	0	0	0	0	0	0	0	0	4.53628e-05	2.26814e-05	0.000113407	0	2.26814e-05	0	0	4.53628e-05	Bacteria(100);Firmicutes(100);Clostridia(100);Clostridiales(100);Lachnospiraceae(100);Lachnospiraceae_unclassified(100);
Otu00833	2.26814e-05	0	2.26814e-05	0	0	0	0	0	0	0	2.26814e-05	0	0	0	0	0	2.26814e-05	0	4.53628e-05	0	0	0	0	0	0	4.53628e-05	2.26814e-05	0	0	2.26814e-05	6.80442e-05	0	0	0	0	4.53628e-05	2.26814e-05	0	Bacteria(100);Actinobacteria(100);Actinobacteria(100);Coriobacteriales(100);Coriobacteriaceae(100);Olsenella(100);
Otu00834	0	0	0	0	0	0	0	0	0	0	0	0	0	0	0	0	0	0	0	0	2.26814e-05	0	0	0	0	2.26814e-05	0	0	0	0	2.26814e-05	9.07256e-05	0	2.26814e-05	2.26814e-05	0	0	0	Bacteria(100);Actinobacteria(100);Actinobacteria(100);Bifidobacteriales(100);Bifidobacteriaceae(100);Bifidobacterium(100);
Otu00835	0	0	0.000362902	0	4.53628e-05	0	0	0	0	0	0	2.26814e-05	0	2.26814e-05	4.53628e-05	0	2.26814e-05	0	0	0	0	0	0	0	0	0	0	0	4.53628e-05	0	0	0	0	0	0	0	0	0	Bacteria(100);Firmicutes(100);Bacilli(100);Lactobacillales(100);Leuconostocaceae(100);Leuconostoc(100);
Otu00836	0	0	0	0	0	0	0	0	9.07256e-05	0	0	2.26814e-05	0	0	0	2.26814e-05	2.26814e-05	0	0	0	0	0	6.80442e-05	2.26814e-05	0	0	0	0	0	2.26814e-05	2.26814e-05	0	0	0	0	0	0	0	Bacteria(100);Bacteria_unclassified(100);Bacteria_unclassified(100);Bacteria_unclassified(100);Bacteria_unclassified(100);Bacteria_unclassified(100);
Otu00837	0	4.53628e-05	0	0	0	0	2.26814e-05	0	2.26814e-05	0	0	0	0	2.26814e-05	0	0	2.26814e-05	2.26814e-05	0	0	0	4.53628e-05	4.53628e-05	2.26814e-05	0	0	0	0	0	0	0	6.80442e-05	0	0	0	0	0	0	Bacteria(100);Firmicutes(100);Clostridia(100);Clostridiales(100);Clostridiales_unclassified(100);Clostridiales_unclassified(100);
Otu00838	0	2.26814e-05	2.26814e-05	2.26814e-05	0	0	0	6.80442e-05	2.26814e-05	0	2.26814e-05	0	0	0	0	0	0	4.53628e-05	2.26814e-05	0	0	0	0	0	0	0	0	0	2.26814e-05	0	2.26814e-05	0	0	0	0	4.53628e-05	0	2.26814e-05	Bacteria(100);Bacteroidetes(100);Bacteroidia(100);Bacteroidales(100);Porphyromonadaceae(97);Porphyromonadaceae_unclassified(97);
Otu00839	0	0	0	0	0	0	0	0	0	0	0	0	0	0	0	0	0	0	0	0	0	0	0	0	0	0	0	0	0	0	0	2.26814e-05	0	0	4.53628e-05	0	0	2.26814e-05	Bacteria(100);Actinobacteria(100);Actinobacteria(100);Actinomycetales(100);Dermabacteraceae(100);Brachybacterium(100);
Otu00840	0	0	0	0	0	0	0	0	0	0	0	4.53628e-05	0	2.26814e-05	0	0	0	0	2.26814e-05	0	0	2.26814e-05	0	0	2.26814e-05	0	2.26814e-05	0	0	0	2.26814e-05	9.07256e-05	0	2.26814e-05	0	0	0	4.53628e-05	Bacteria(100);Bacteroidetes(100);Bacteroidia(100);Bacteroidales(100);Bacteroidales_unclassified(75);Bacteroidales_unclassified(75);
Otu00841	4.53628e-05	2.26814e-05	4.53628e-05	0	0	2.26814e-05	4.53628e-05	0	2.26814e-05	0	0	0	0	0	0	0	0	0	0	0	0	0	0	0	0	0	0	0	0	0	0	0	0	0	0	0	0	0	Bacteria(100);Firmicutes(100);Clostridia(100);Clostridiales(100);Lachnospiraceae(100);Blautia(100);
Otu00842	2.26814e-05	2.26814e-05	0	0	0	0	0	2.26814e-05	0	0	2.26814e-05	0	0	0	2.26814e-05	2.26814e-05	0	0	0	0	0	2.26814e-05	0	2.26814e-05	0	0	4.53628e-05	2.26814e-05	0	0	0	0	2.26814e-05	2.26814e-05	0	0	0	0	Bacteria(100);Firmicutes(100);Clostridia(100);Clostridiales(100);Clostridiales_unclassified(100);Clostridiales_unclassified(100);
Otu00843	0	0	2.26814e-05	0	0	0	0	0	0	2.26814e-05	0	0	0	2.26814e-05	0	0	4.53628e-05	2.26814e-05	0	2.26814e-05	0	0	2.26814e-05	0	0	0	0	0	0	0	0	0	0	0	0	2.26814e-05	4.53628e-05	2.26814e-05	Bacteria(100);Bacteroidetes(100);Bacteroidia(94);Bacteroidales(94);Bacteroidales_unclassified(91);Bacteroidales_unclassified(91);
Otu00844	0	0	0	0	0	0	0	0	0	0	0	0	0	0	2.26814e-05	0	2.26814e-05	6.80442e-05	0	0	0	0	0	0	0	0	0	0	0	6.80442e-05	0	0	0	0	0	4.53628e-05	0	0	Bacteria(100);Firmicutes(100);Clostridia(100);Clostridiales(100);Lachnospiraceae(100);Lachnospiraceae_unclassified(100);
Otu00845	0	0	0.000703123	0	0	0	0	0	0	0	0	0	0	0	0	0	0	0	0	0	0	0	0	0	0	0	0	0	0	0	0	0	0	0	0	0	0	0	Bacteria(100);Bacteria_unclassified(100);Bacteria_unclassified(100);Bacteria_unclassified(100);Bacteria_unclassified(100);Bacteria_unclassified(100);
Otu00846	0	0	0	0	0	0	0	0	0	2.26814e-05	4.53628e-05	2.26814e-05	0	0	4.53628e-05	2.26814e-05	0	0	0	0	0	0	0	2.26814e-05	0	0	0	0	0	0	0	0	0	0	0	2.26814e-05	0	0	Bacteria(100);Firmicutes(100);Clostridia(97);Clostridiales(97);Clostridiales_unclassified(91);Clostridiales_unclassified(91);
Otu00847	0	0	0	0	2.26814e-05	0	0	0	0	0	0	0	0	0	0	0	0	0	0	0	0	0	0	0	0	0	0	0	0	0	0	0	0	0	0	0	0	0	Bacteria(100);Bacteria_unclassified(100);Bacteria_unclassified(100);Bacteria_unclassified(100);Bacteria_unclassified(100);Bacteria_unclassified(100);
Otu00848	0	2.26814e-05	2.26814e-05	0	0	0	0	2.26814e-05	0	0	0	0	0	0	0	0	0	0	2.26814e-05	2.26814e-05	0	0	0	0	0	0	0	2.26814e-05	2.26814e-05	0	0	0	2.26814e-05	0	0	0	0	0	Bacteria(100);Bacteroidetes(100);Bacteroidia(100);Bacteroidales(100);Porphyromonadaceae(100);Porphyromonadaceae_unclassified(100);
Otu00849	0	0	0.000226814	0	0.000181451	0	0	0	0	0	0	0	0	0	0	0	0	0	0	0	0	0	0	0	0	0	0	0	0	0	0	0	0	0	0	0	0	0	Bacteria(100);Proteobacteria(100);Gammaproteobacteria(100);Pseudomonadales(100);Pseudomonadaceae(100);Pseudomonas(100);
Otu00850	4.53628e-05	0	0	0	0	0	0	2.26814e-05	0	2.26814e-05	0	0	0	2.26814e-05	0	2.26814e-05	0	0	0	0	0	0	0	0	2.26814e-05	0	0	0	0	0	4.53628e-05	2.26814e-05	0	0	2.26814e-05	0	0	2.26814e-05	Bacteria(100);Bacteroidetes(100);Bacteroidia(100);Bacteroidales(100);Porphyromonadaceae(100);Porphyromonadaceae_unclassified(100);
Otu00851	0	2.26814e-05	0	0	0	0	2.26814e-05	0	0	0	0	0	0	0	0	6.80442e-05	2.26814e-05	0	0	2.26814e-05	0	0	0	0	0	2.26814e-05	0	0	0	0	0	0	0	2.26814e-05	0	2.26814e-05	0	0	Bacteria(100);Bacteria_unclassified(100);Bacteria_unclassified(100);Bacteria_unclassified(100);Bacteria_unclassified(100);Bacteria_unclassified(100);
Otu00852	0	0	0	0	0	0	0	0	0	0	0	0	0	0	0	0	0	0	0	0	0	0	0	0	0	0	0	0	0	0	6.80442e-05	0	4.53628e-05	0	2.26814e-05	6.80442e-05	4.53628e-05	2.26814e-05	Bacteria(100);Chloroflexi(100);Anaerolineae(100);Anaerolineales(100);Anaerolineaceae(100);Anaerolineaceae_unclassified(100);
Otu00853	0	2.26814e-05	0	0	0	0	2.26814e-05	0	0	0	2.26814e-05	2.26814e-05	0	0	0	2.26814e-05	4.53628e-05	0	0	0	2.26814e-05	2.26814e-05	0	0	0	0	0	0	0	0	2.26814e-05	0	0	0	0	0	0	2.26814e-05	Bacteria(100);Bacteria_unclassified(100);Bacteria_unclassified(100);Bacteria_unclassified(100);Bacteria_unclassified(100);Bacteria_unclassified(100);
Otu00854	0	2.26814e-05	4.53628e-05	0	0	0	0	0	0	0	0	0	2.26814e-05	2.26814e-05	0	0	0	0	4.53628e-05	0	0	0	0	2.26814e-05	0	4.53628e-05	2.26814e-05	2.26814e-05	0	0	0	0	0	0	0	2.26814e-05	0	2.26814e-05	Bacteria(100);Firmicutes(100);Erysipelotrichia(97);Erysipelotrichales(97);Erysipelotrichaceae(97);Erysipelotrichaceae_unclassified(97);
Otu00855	0	0	0	0	0	0	0	0	0	0	0	0	0	0	0	0	0	0	0	0	0	0	0	0	0	0	0	0	0	0	0	0	0	0	0	0	0	0	Bacteria(100);Bacteroidetes(100);Cytophagia(100);Cytophagales(100);Chryseolinea(100);Chryseolinea_unclassified(100);
Otu00856	0	2.26814e-05	0	0	0	2.26814e-05	2.26814e-05	0	0	2.26814e-05	0	0	0	2.26814e-05	0	0	0	0	0	2.26814e-05	0	0	0	0	0	2.26814e-05	2.26814e-05	0	0	0	0	0	0	2.26814e-05	0	0	2.26814e-05	0	Bacteria(100);Firmicutes(100);Clostridia(100);Clostridiales(97);Ruminococcaceae(97);Ruminococcaceae_unclassified(97);
Otu00857	2.26814e-05	0	2.26814e-05	0	0	0	0	0	4.53628e-05	0	0	2.26814e-05	2.26814e-05	0	0	0	0	0	0	0	0	0	0	0	0	0	0	0	4.53628e-05	2.26814e-05	0	4.53628e-05	0	0	0	0	0	0	Bacteria(100);Firmicutes(100);Bacilli(100);Lactobacillales(100);Lactobacillales_unclassified(57);Lactobacillales_unclassified(57);
Otu00858	0	0	4.53628e-05	2.26814e-05	0	0	0	0	0	0	0	6.80442e-05	0	0	0	0	2.26814e-05	0	0	0	0	0	0	0	2.26814e-05	0	0	0	0	2.26814e-05	0	0	2.26814e-05	2.26814e-05	0	6.80442e-05	0	4.53628e-05	Bacteria(100);Bacteroidetes(100);Bacteroidia(100);Bacteroidales(100);Prevotellaceae(97);Prevotella(84);
Otu00859	2.26814e-05	0	0	0	0	0	0	0	2.26814e-05	0	0	0	0	0.000113407	0	0	2.26814e-05	0	0	0	0	4.53628e-05	0	4.53628e-05	0	0	0	2.26814e-05	2.26814e-05	0	0	0	0	0	0	0	0	2.26814e-05	Bacteria(100);Firmicutes(100);Clostridia(100);Clostridiales(100);Lachnospiraceae(100);Lachnospiraceae_unclassified(100);
Otu00860	0	2.26814e-05	6.80442e-05	2.26814e-05	0	0	0	2.26814e-05	0	4.53628e-05	2.26814e-05	0	0	0	0	0	0	0	0	0	0	0	0	2.26814e-05	0	0	0	0	0	0	0	0	0	0	0	0	0	0	Bacteria(100);Firmicutes(100);Bacilli(100);Lactobacillales(100);Lactobacillaceae(100);Lactobacillaceae_unclassified(56);
Otu00861	2.26814e-05	2.26814e-05	0	0	0	2.26814e-05	0	0	0	0	0	0	2.26814e-05	0	0	0	0	0	0	2.26814e-05	0	0	0	0	4.53628e-05	0	0	0	0.000113407	2.26814e-05	0	2.26814e-05	0	0	0	0	0	2.26814e-05	Bacteria(100);Bacteroidetes(100);Bacteroidia(100);Bacteroidales(100);Porphyromonadaceae(100);Porphyromonadaceae_unclassified(100);
Otu00862	2.26814e-05	0	0	4.53628e-05	0	0	2.26814e-05	0	0	4.53628e-05	0	0	2.26814e-05	0	0	0	0	0	2.26814e-05	2.26814e-05	0	2.26814e-05	0	0	2.26814e-05	0	0	2.26814e-05	0	0	0	0	2.26814e-05	0	0	0	2.26814e-05	0	Bacteria(100);Bacteria_unclassified(100);Bacteria_unclassified(100);Bacteria_unclassified(100);Bacteria_unclassified(100);Bacteria_unclassified(100);
Otu00863	0	0	0	6.80442e-05	0	0	0	0	2.26814e-05	0	0	0	4.53628e-05	9.07256e-05	0	0	0	0	0	0	2.26814e-05	0	0	0	0	0	0	0	0	0	0	0.000136088	0	0	0	0	2.26814e-05	0	Bacteria(100);Bacteroidetes(100);Bacteroidia(100);Bacteroidales(100);Porphyromonadaceae(97);Porphyromonadaceae_unclassified(97);
Otu00864	0	0	4.53628e-05	2.26814e-05	0	0	2.26814e-05	2.26814e-05	2.26814e-05	2.26814e-05	0	0	0	0	0	0	0	0	0	0	0	0	0	0	0	0	0	0	0	0	0	0	0	0	2.26814e-05	0	0	0	Bacteria(100);Firmicutes(100);Bacilli(100);Lactobacillales(100);Lactobacillaceae(94);Lactobacillus(94);
Otu00865	0	2.26814e-05	0	0	0	0	6.80442e-05	0	2.26814e-05	0	2.26814e-05	0	0	0	0	2.26814e-05	2.26814e-05	0	0	0	2.26814e-05	0	0	0	0	2.26814e-05	0	2.26814e-05	0	0	2.26814e-05	2.26814e-05	0	0	0	0	0	2.26814e-05	Bacteria(100);Firmicutes(100);Clostridia(87);Clostridiales(87);Clostridiales_unclassified(87);Clostridiales_unclassified(87);
Otu00866	0	0	0	2.26814e-05	0	0	0	0	0	0	0	2.26814e-05	0	0	2.26814e-05	0	0	2.26814e-05	0	2.26814e-05	0	0	0	0	0	0	0	0	2.26814e-05	0	2.26814e-05	0	2.26814e-05	0	6.80442e-05	0	0	0	Bacteria(100);Firmicutes(100);Clostridia(100);Clostridiales(100);Lachnospiraceae(100);Clostridium_XlVb(100);
Otu00867	0	0	0	2.26814e-05	0	0	0	0	0	0	0	2.26814e-05	0	0	0	0	0	0	0	0	0	0	0	0	0	2.26814e-05	0	0	0	0	4.53628e-05	0	0	0	0	0	0	0	Bacteria(100);Firmicutes(100);Clostridia(100);Clostridiales(100);Ruminococcaceae(100);Ruminococcaceae_unclassified(100);
Otu00868	0	4.53628e-05	0	4.53628e-05	0	0	2.26814e-05	2.26814e-05	0	0	0	0	0	0	2.26814e-05	4.53628e-05	2.26814e-05	0	2.26814e-05	0	0	0	0	0	0	0	0	0	0	0	0	0	0	0	0	4.53628e-05	2.26814e-05	0	Bacteria(100);Firmicutes(100);Clostridia(100);Clostridiales(100);Ruminococcaceae(100);Ruminococcaceae_unclassified(100);
Otu00869	0	0	0	0	0	0	0	0	0	0	0	0	0	0	0	0	0	0	0	0	0	0	2.26814e-05	0	0	0	0	2.26814e-05	0	0	2.26814e-05	0	2.26814e-05	4.53628e-05	2.26814e-05	4.53628e-05	2.26814e-05	9.07256e-05	Bacteria(100);Firmicutes(100);Clostridia(100);Clostridiales(100);Lachnospiraceae(97);Lachnospiraceae_unclassified(97);
Otu00870	0	0	0	0	0.000340221	0	0	0	0	0	0	0	0	0	0	0	0	0	0	0	0	0	0	0	0	0	0	0	0	0	0	0	0	0	0	0	0	0	Bacteria(100);Actinobacteria(100);Actinobacteria(100);Gaiellales(100);Gaiellaceae(100);Gaiella(100);
Otu00871	0	0	0	0	4.53628e-05	0	0	0	0	0	0	0	0	0	0	0	0	0	0	0	0	0	0	0	0	0	0	0	0	0	0	0	0	0	0	0	0	0	Bacteria(100);Proteobacteria(100);Betaproteobacteria(100);Betaproteobacteria_unclassified(97);Betaproteobacteria_unclassified(97);Betaproteobacteria_unclassified(97);
Otu00872	0	0	0	2.26814e-05	0	0	0	0	0	0	0	0	0	0	0	0	0	0	0	0	0	0	0	0	0	0	0	0	0	0	0	0	0	0	0	0	0	0	Bacteria(100);Proteobacteria(100);Deltaproteobacteria(100);Desulfuromonadales(100);Geobacteraceae(100);Geobacter(100);
Otu00873	4.53628e-05	2.26814e-05	0	0	0	0	0	4.53628e-05	0	6.80442e-05	0	0	0	0	0	0	0	0	0	0	0	0	0	0	0	0	0	0	0	0	0	0	0	2.26814e-05	0	0	0	0	Bacteria(100);Bacteroidetes(100);Bacteroidia(100);Bacteroidales(100);Porphyromonadaceae(100);Porphyromonadaceae_unclassified(100);
Otu00874	0	0	0	0	0	0	0	0	0	0	0	2.26814e-05	0	0	2.26814e-05	2.26814e-05	0	2.26814e-05	0	4.53628e-05	4.53628e-05	0	0	0	4.53628e-05	0	0	2.26814e-05	0	0	0	0	0	0	0	0	2.26814e-05	0	Bacteria(100);Firmicutes(100);Clostridia(100);Clostridiales(100);Ruminococcaceae(100);Ruminococcaceae_unclassified(100);
Otu00875	0	0	0	4.53628e-05	0	2.26814e-05	4.53628e-05	0	0	0	0	0	0	0	0	0	2.26814e-05	0	0	0	0	0	0	0	2.26814e-05	0	0	0	0	0	0	0	0	0	0	0	2.26814e-05	0	Bacteria(100);Firmicutes(100);Clostridia(100);Clostridiales(100);Lachnospiraceae(100);Lachnospiraceae_unclassified(100);
Otu00876	0	0	0	0	0	0	0	0	2.26814e-05	0	0	0	0	2.26814e-05	0	2.26814e-05	0	2.26814e-05	0	0	0	0	0	0	4.53628e-05	2.26814e-05	2.26814e-05	0	6.80442e-05	0	2.26814e-05	0	0	0	0	0	0	0	Bacteria(100);Firmicutes(54);Clostridia(54);Clostridiales(54);Clostridiales_unclassified(54);Clostridiales_unclassified(54);
Otu00877	0	2.26814e-05	0	0	0	0	2.26814e-05	0	0	0	2.26814e-05	0	0	4.53628e-05	0	0	0	0	0	6.80442e-05	0	4.53628e-05	2.26814e-05	0	0	0	4.53628e-05	4.53628e-05	0	0	0	0	0	0	0	0	0	0	Bacteria(100);Firmicutes(100);Clostridia(100);Clostridiales(100);Lachnospiraceae(100);Lachnospiraceae_unclassified(100);
Otu00878	0	2.26814e-05	2.26814e-05	0	0	0	0	0	0	0	0	0	0	2.26814e-05	0	0	2.26814e-05	0	2.26814e-05	0	0	0	0	0	0	0	0	0	0	0	6.80442e-05	2.26814e-05	2.26814e-05	2.26814e-05	0	0	0	0	Bacteria(100);Firmicutes(100);Clostridia(100);Clostridiales(100);Clostridiales_unclassified(100);Clostridiales_unclassified(100);
Otu00879	0	0	0	0	0	0	0	0	0	0	0	0	0	0	0	0	0	0	0	0	0	0	0	0	0	0	0	0	0	0	0	0	0	0	0	0	0	0	Bacteria(100);Proteobacteria(100);Betaproteobacteria(100);Rhodocyclales(100);Rhodocyclaceae(100);Rhodocyclaceae_unclassified(83);
Otu00880	0	0	0	0	0	0	0	0	0	0	0	0	0	0	0	0	0	0	0	0	0	0	0	0	0	0	0	0	0	0	0	0	0	0	0	0	0	0	Bacteria(100);Proteobacteria(100);Proteobacteria_unclassified(97);Proteobacteria_unclassified(97);Proteobacteria_unclassified(97);Proteobacteria_unclassified(97);
Otu00881	2.26814e-05	6.80442e-05	0	0	0	0	2.26814e-05	4.53628e-05	4.53628e-05	6.80442e-05	0	0	0	0	0	0	0	0	0	0	0	0	0	0	0	0	0	0	2.26814e-05	0	0	2.26814e-05	0	0	0	0	0	0	Bacteria(100);Firmicutes(100);Bacilli(100);Lactobacillales(100);Lactobacillaceae(75);Lactobacillaceae_unclassified(75);
Otu00882	0	0	9.07256e-05	0	0.00031754	0	0	0	0	0	0	0	0	0	0	0	0	0	0	0	0	0	0	0	0	0	0	0	0	0	0	0	0	0	0	0	0	0	Bacteria(100);Firmicutes(100);Bacilli(100);Lactobacillales(100);Enterococcaceae(97);Vagococcus(97);
Otu00883	0	0	0	0	0	0	0	0	0	0	0	0	0	0	2.26814e-05	0	2.26814e-05	2.26814e-05	0	4.53628e-05	2.26814e-05	0	0	0	0	0	0	0	2.26814e-05	0	2.26814e-05	0	0	0	0	0	2.26814e-05	2.26814e-05	Bacteria(100);Firmicutes(100);Clostridia(100);Clostridiales(100);Lachnospiraceae(93);Lachnospiraceae_unclassified(93);
Otu00884	0	0	0	0	0.000430946	0	0	0	0	0	0	0	0	0	0	0	0	0	0	0	0	0	0	0	0	0	0	0	0	0	0	0	0	0	0	0	0	0	Bacteria(100);Proteobacteria(100);Gammaproteobacteria(100);Methylococcales(100);Methylococcaceae(100);Methylococcus(97);
[truncated: 19,647 more rows]
